# Supplementary material for: Flavor Profiling Using Comprehensive Mass Spectrometry Analysis of Metabolites in Tomato Soups
Source: Metabolites. 2022 Nov 29;12(12):1194. doi: 10.3390/metabo12121194 (PMC9788410; doi:10.3390/metabo12121194)
Supplement: Supplementary file 1 [file metabolites-12-01194-s001.zip]

Archive with 2 entries (2 files):
- Supporting Information S1.pdf
- Supporting information S2.xlsx
