# Supplementary material for: Flavor Profiling Using Comprehensive Mass Spectrometry Analysis of Metabolites in Tomato Soups
Source: Metabolites. 2022 Nov 29;12(12):1194. doi: 10.3390/metabo12121194 (PMC9788410; doi:10.3390/metabo12121194)
Supplement: Supplementary file 1 [file metabolites-12-01194-s001.zip › Supporting information S2.xlsx]

## Sheet: Index
Flavor profiling by comprehensive MS analysis of metabolites in tomato soups
Simon Leygeber, Justus L. Grossmann, Carmen Diez-Simon, Naama Karu, Anne-Charlotte Dubbelman, Amy C. Harms, Johan A. Westerhuis, Doris M. Jacobs, Peter W. Lindenburg, Margriet M.W.B. Hendriks, Brenda Ammerlaan, Marco A. van den Berg, Rudi v Doorn, Roland Mumm, Robert D. Hall, Age K. Smilde, Thomas Hankemeier
Supplementary table index
Suppl. Table S1	Ingredient characteristics of the tomato soups used in this study​
Suppl. Table S2	Gradient conditions of the LC-MS method
Suppl. Table S3	XCMS parameter settings and feature filtering
Suppl. Table S4	LC-MS annotations of the most significant features in the models for onion flavor, garlic flavor, umami flavor and intensity flavor
Suppl. Table S5	LC-MS features and their ranking values for selected sensory attributes
Suppl. Table S6	GC-MS features and their ranking values for selected sensory attributes

## Sheet: Suppl. Table S1
Supplementary Table S1: Ingredient characteristics of the tomato soups used in this study​
Code​	Number​	Oil​	Tomato Dosage​	Yeast Product​	Yeast dosage​	Heating time1​	Included in QCs​?
CPCTHBLKNS​	1​	Corn​	High​	Blank​	Neutral​	Short​	​
CPCTHG28HS​	2​	Corn​	High​	G28​	High​	Short​	Included​
CPCTHO31HS​	3​	Corn​	High​	O31​	High​	Short​	​
CPCTHS99HS​	4​	Corn​	High​	S99​	High​	Short​	Included​
CPCTLBLKNS​	5​	Corn​	Low​	Blank​	Neutral​	Short​	Included​
CPCTLG28HS​	6​	Corn​	Low​	G28​	High​	Short​	​
CPCTLO31HS​	7​	Corn​	Low​	O31​	High​	Short​	​
CPCTLS99HS​	8​	Corn​	Low​	S99​	High​	Short​	​
CPOTHBLKNS​	9​	Olive​	High​	Blank​	Neutral​	Short​	​
CPOTHG28HS​	10​	Olive​	High​	G28​	High​	Short​	Included​
CPOTHO31HS​	11​	Olive​	High​	O31​	High​	Short​	Included​
CPOTHS99HS​	12​	Olive​	High​	S99​	High​	Short​	Included​
CPOTLBLKNS​	13​	Olive​	Low​	Blank​	Neutral​	Short​	​
CPOTLG28HS​	14​	Olive​	Low​	G28​	High​	Short​	​
CPOTLG28LS​	15​	Olive​	Low​	G28​	Low​	Short​	​
CPOTLO31HL​	16​	Olive​	Low​	O31​	High​	Long​	​
CPOTLO31HS​	17​	Olive​	Low​	O31​	High​	Short​	​
CPOTLO31LL​	18​	Olive​	Low​	O31​	Low​	Long​	Included​
CPOTLO31LS​	19​	Olive​	Low​	O31​	Low​	Short​	​
CPOTLS99HL​	20​	Olive​	Low​	S99​	High​	Long​	​
CPOTLS99HS​	21​	Olive​	Low​	S99​	High​	Short​	​
CPOTLS99LL​	22​	Olive​	Low​	S99​	Low​	Long​	​
CPOTLS99LS​	23​	Olive​	Low​	S99​	Low​	Short​	Included​
CPOTLYExHS​	24​	Olive​	Low​	Maxa​	High​	Short​	​
CPOTLYExLS​	25​	Olive​	Low​	Maxa​	Low​	Short​	​
CPOTLYPrHS​	26​	Olive​	Low​	RYE​	High​	Short​	​
CPOTLYPrLS​	27​	Olive​	Low​	RYE​	Low​	Short​	​
1The sensory test started one hour after soup making. The sensory test took 2 hours in total. The soups were evaluated in a 2 hour time frame in a randomized order. Therefore, some soup within the "short" group was evaluated early in the sensory session (= 1 h after making the soup) and another was evaluated last in that same session (=3 hours old).​ The soup in the "long" group was made the day …

## Sheet: Suppl. Table S2
Supplementary Table S2: Gradient conditions of the LC-MS method
Time​ (min)	Flow rate (mL/min)​	A (%)	B (%)
Initial​	0.6	97	3
0.50 ​	0.6	97	3
3.00 ​	0.6	80	20
6.50 ​	0.6	60	40
8.50 ​	0.6	20	80
8.90 ​	0.6	10	90
9.00 ​	0.6	0	100
13.40 ​	0.6	0	100
13.50 ​	0.6	97	3
15.00 ​	0.6	97	3
A	Mobile phase A: MilliQ water + 0.1% formic acid
B	Mobile phase B: Acetonitrile + 0.1% formic acid

## Sheet: Suppl. Table S3
Supplementary Table S3: XCMS parameter settings and feature filtering
XCMS parameter settings
Parameter group	Parameter	Setting
Peak integration	method	centWave
	ppm	10
	snthr	3
	peakwidth	5-10
	mzdiff	0.008
	prefilter peaks	3
	prefilter intensity	10
	noise	2
Retention time correction	method	obiwarp
	profStep	1
Grouping	method	density
	bw	5
	mzwid	0.008
	minfrac	0.1
	minsamp	2
CAMERA annotations	mzabs	0.002
	ppm	5
	sigma	6
	perfwhm	0.6
Note: One experimental sample was removed from the results file due to low number of features. This was probably caused by instrumental injection issues and not sample preparation, and the replicates of the same sample were fine.​
XCMS feature filtering
​	positive ion mode​		negative ion mode​		total​
Data preparation step​	removed​	retained​	removed​	retained​	retained​
Total well-integrated peaks​	0​	1695​	0​	1557​	3252​
Internal standard peaks1	29​	1666​	41​	1516​	3182​
High in blank (eluent)​	164​	1502​	49​	1467​	2969​
High QC %RSD (>30%)​	50​	1452​	23​	1444​	2896​
Annotated adducts and fragments​	264​	1188​	160​	1284​	2472​
Annotated isotopes (CAMERA)​	316​	872​	313​	971​	1843​
Annotated isotopes (calculation)​	17​	855​	28​	943​	1798​
1Internal standard peaks were analysed along the batch to monitor instrumental signal drift.​

## Sheet: Suppl. Table S4
Supplementary Table S4: LC-MS annotations of the most significant features in the models for onion flavor, garlic flavor, umami flavor and intensity flavor
Sensory attribute	Feature​	Rank	Rank​ing value	Ion mode​	Retention time (min)	XCMS grouped m/z​	Annotated formula​	Annotated Ion / adduct​	ppm shift1​	Putative identification2​	Comment​	DB-ID and/or reference​	Identification level [1]​
Onion flavor	X1313​	1	2​	neg​	1.11​	277.086​	C10H18N2O5S​	M-H​	1​	γ-Glu-Met​	Detected in e.g. garlic, onion​	FDB012741​	4​
	X71​	1	3.7​	pos​	1.09​	279.0992​	C10H18N2O5S​	M+H​	-1​	γ-Glu-Met​	Detected in e.g. garlic, onion​	FDB012741​	4​
	X1317​	2	7​	neg​	1.14​	245.1142​	C10H18N2O5​	M-H​	0​	γ-Glu-Val ​	Or Leu-Asp or other dipeptide. Detected in e.g. garlic, onion​	FDB000483​	4​
	X1544​	3	11.4​	neg​	2.01​	259.1299​	C11H20N2O5​	M-H​	0​	γ-Glu-Leu or -Ile​	Detected in e.g. garlic​	FDB003617​	3​
	X280​	3	26.9​	pos​	1.98​	261.1446​	C11H20N2O5​	M+H​	0​	γ-Glu-Leu or -Ile​	Detected in e.g. garlic​	FDB003617​	4​
	X28​	4	61.5​	pos​	0.94​	182.0922​	C8H11N3O2​	M-H2O​	1​	γ-Glu-aminopropiononitrile ​	​	HMDB0060477​	4​
	X216​	5	220.1​	pos​	1.77​	312.2033​	C13H21N5O2​	M+CH3OH+H​	1​	Methyl xanthine derivative​	​	​	5​
	X337​	6	229.2​	pos​	2.19​	293.1166​	C11H20N2O5S​	M+H​	0​	γ-Glu-S-propyl-Cys​	Detected in e.g. garlic, onion​	FDB018600​	4​
	X2069​	7	237.5​	neg​	3.57​	244.0648​	C10H15NO4S​	M-H​	0​	Ribose-Cys product​	Product of non-enzymatic browning​	[2]​	4​
	X1051​	8	305.7​	pos​	4.80​	344.1496​	C19H21NO5​	M+H​	1​	Sinapoyltyramine​	​	FDB031177​	4​
	X1354​	9	361​	neg​	1.30​	392.1128​	C14H23N3O8S​	M-H​	0​	γ-Glu-(2-carboxy-1-propyl)Cys-Gly​	Detected in e.g. garlic, onion​	FDB000479​	4​
	X1640​	10	405.5​	neg​	2.29​	293.1139​	C14H18N2O5​	M-H​	1​	γ-Glu-Phe​	Detected in e.g. garlic​	FDB003618​	3​
	X1527​	11	437​	neg​	1.94​	291.0987​	C14H18N2O6​	M-H2O​	1​	γ-Glu-Tyr​	​	FDB000717​	4​
	X103​	9	455​	pos​	1.27​	394.1278​	C14H23N3O8S​	M+H​	1​	γ-Glu-(2-carboxy-1-propyl)Cys-Gly​	Detected in e.g. garlic, onion​	FDB000479​	4​
	X369​	10	470.1​	pos​	2.27​	295.1288​	C14H18N2O5​	M+H​	0​	γ-Glu-Phe​	Detected in e.g. garlic​	FDB003618​	3​
Garlic flavor​	X177​	1	1.3​	pos​	1.68​	247.1114​	C10H18N2O3S​	M+H​	1​	Met-Pro​	Confirmed with MS/MS of reference standard​	HMDB0028981​	13​
	X141​	2	4.0​	pos​	1.52​	297.0577​	C9H16N2O5S2​	M+H​	0​	N-monopropionyl-cystine​	​	​	4​
	X36​	3	5.3​	pos​	0.96​	162.0583​	C6H11NO2S​	M+H​	1​	Isomer of Allyl-Cys​	Detected in e.g. garlic, onion​	HMDB0034323​	34​
	X152​	4	5.3​	pos​	1.58​	194.0305​	C6H11NO2S2​	M+H​	1​	S-Allylthio-Cys​	Detected in e.g. garlic, onion​	FDB018068​	4​
	X1908​	5	7​	neg​	3.10​	273.1456​	C12H22N2O5​	M-H​	1​	Modified Ala-Ala peptide or similar​	​	​	4​
	X663​	5	9.7​	pos​	3.08​	275.1604​	C12H22N2O5​	M+H​	0​	Modified Ala-Ala peptide or similar​	​	​	4​
	X1790​	6	11.3​	neg​	2.71​	321.0584​	C11H18N2O5S2​	M-H​	0​	γ-Glu-allylthio-Cys​	Detected in e.g. garlic, onion​	FDB017895​	4​
	X842​	7	12.1​	pos​	3.57​	355.0455​	C11H18N2O5S3​	M+H​	1​	Unknown​	​	​	4​
	X1446​	8	12.2​	neg​	1.73​	346.1082​	C13H21N3O6S​	M-H​	1​	Glu-Cys-Pro​	​	​	3​
	X2210​	9	12.3​	neg​	4.37​	517.1922​	C22H32N4O9​	M+Na-2H​	1​	Glu-Thr-Thr-Phe​	​	​	5​
	X537​	10	12.3​	pos​	2.74​	454.1648​	C20H27N3O7S​	M+H​	1​	N-(N-γ-Glu-S-(2-methoxy-4-(2-propenyl)phenyl)-Cys)-Gly​	Or other modified peptides​	​	5​
	X870​	11	12.8​	pos​	3.64​	228.0692​	C10H13NO3S​	M+H​	1​	4-(3-Oxobutyl)benzene-1-sulfonamide​	Various options for the formula​	​	4​
	X1512​	12	13.6​	neg​	1.87​	451.1392​	C18H26N6O7S​	M-H2O-H​	0​	Pro-Cys-His-Asp​	Or C17H28N2O10S [M-H], 1ppm off​	​	5​
	X686​	11	14.4​	pos​	3.16​	228.0692​	C10H13NO3S​	M+H​	0​	4-(3-Oxobutyl)benzene-1-sulfonamide​	Various options for the formula ​	​	4​
	X1598​	13	23​	neg​	2.21​	291.1023​	C11H20N2O5S​	M-H​	0​	γ-Glu-S-propyl-Cys​	Detected in e.g. garlic, onion​	FDB018600​	4​
	X521​	6	23.7​	pos​	2.69​	323.0732​	C11H18N2O5S2​	M+H​	0​	γ-Glu-allylthio-Cys​	Detected in e.g. garlic, onion​	FDB017895​	4​
Umami flavor	X1414​	1	17.6​	neg​	1.57​	285.0552​	C11H14N2O5S​	M-H​	0​	5'-S-Acetyl-2'-deoxy-5'-thiouridine ​	​	​	4​
	X1650​	2	63.4​	neg​	2.32​	394.1723​	C16H29NO10​	M-H​	1​	Ribose-isoleucine product​	Product of non-enzymatic browning​	[2]​	4​
	X153​	3	65.5​	pos​	1.59​	312.1306​	C12H17N5O5​	M+H​	1​	N2,N2-Dimethylguanosine ​	​	FDB023432 ​	4​
	X2033​	4	71.7​	neg​	3.41​	596.3415​	C28H50O12​	M-H2O​	1​	Gln-Val-Lys-Glu-Leu​	Or a peptide fragment ​	​	5​
	X893​	5	103.6​	pos​	3.78​	627.3827​	C28H50N8O8​	M+H​	1​	Ala-Ala-Pro-Val-Ala-Ala-Lys ​	Or a peptide fragment ​	​	5​
	X147​	6	134.4​	pos​	1.55​	287.0701​	C11H14N2O5S​	M+H​	1​	5'-S-Acetyl-2'-deoxy-5'-thiouridine​	​	​	4​
	X1542​	7	151.8​	neg​	1.98​	226.0722​	C10H13NO5​	M-H​	1​	Ribose-glycine product, or pretyrosine​	Product of non-enzymatic browning​	[2]​	4​
	X1395​	8	180​	neg​	1.45​	291.1087​	C13H16N4O4​	M-H​	-2​	3'-Deoxy-3'-imidazol-1-yl-thymidine​	Or C12H20O8 [M-H], 2 ppm off​	​	5​
	X1274​	9	184.7​	neg​	0.99​	321.0825​	C11H16O8​	M+FA-H​	0​	Unknown​	​	​	5​
	X1183​	10	187.2​	neg​	0.77​	337.0443​	C10H15N2O9P​	M-H​	0​	Phosphonomethyl uridine; or Imidazoleacetic acid ribotide​	​	​	4​
Intensity flavor	X1163​	1	160.9​	pos​	7.75​	536.3353​	C26H50NO8P​	M+H​	1​	PC(16:1/2:0) or an isomer​	​	​	4​
	X151​	2	245​	pos​	1.57​	247.1292​	C10H18N2O5​	M+H​	1​	Asp-Leu​	Confirmed with MS/MS of reference standard ​	FDB027940​	13​
	X1787​	3	334​	neg​	2.71​	583.2165​	C22H32N10O7​	M+Cl​	2​	Gln-Gln-His-His​	​	​	4​
	X2223​	4	349.1​	neg​	4.59​	312.1241​	C18H19NO4​	M-H​	1​	Feruloyltyramine​	Detected in e.g. herbs, spices​	HMDB0036381​	4​
	X418​	5	410.2​	pos​	2.42​	231.113​	C13H14N2O2​	M+H​	-1​	(1xi,3xi)-1,2,3,4-Tetrahydro-1-methyl-beta-carboline-3-carboxylic acid (MTCA) ​	Detected in e.g. tomato ​	FDB017111, [3]​	4​
DB-ID: Database Identifier. 1XCMS grouped m/z might divert from the measured m/z observed when spectra were evaluated. The reported ppm error is calculated between the m/z of the annotated formula and the xcms grouped m/z or, when more appropriate, the m/z observed during spectrum evaluation. 2If the putative identification is an oligopeptide, also different sequences of the peptides are possible…
References:
[1]	E. L. Schymanski et al., “Identifying small molecules via high resolution mass spectrometry: Communicating confidence,” Environ. Sci. Technol., vol. 48, no. 4, pp. 2097–2098, 2014
[2]	D. Hemmler, C. Roullier-Gall, J. W. Marshall, M. Rychlik, A. J. Taylor, and P. Schmitt-Kopplin, “Insights into the Chemistry of Non-Enzymatic Browning Reactions in Different Ribose-Amino Acid Model Systems,” Sci. Rep., vol. 8, no. 1, pp. 1–12, 2018
[3]	T. Herraiz, “1-Methyl-1,2,3,4-tetrahydro-â-carboline-3-carboxylic Acid and 1,2,3,4-Tetrahydro-beta-carboline-3-carboxylic Acid in Fruits,” J. Agric. Food Chem, vol. 47, pp. 4883–4887, 1999

## Sheet: Suppl. Table S5
Supplementary Table S5: LC-MS features and their ranking values for selected sensory attributes
				Ranking values (lower values indicate higher importance for the model)
				Umami flavor		Intensity flavor		Onion flavor		Garlic flavor
Feature	Ion mode	Retention time (min)​	XCMS grouped m/z​	Ranking value	MIN, MID and/or MAX	Ranking value	MIN, MID and/or MAX	Ranking value	MIN, MID and/or MAX	Ranking value	MIN, MID and/or MAX		::: = variable is member of min, mid and max set (this variable is highly relevant)
X1414	neg	1.57	285.055	17.6	:::	1598	...	1597.5	...	1598	...		.:: = variable is member of mid and max set (less relevant)
X1650	neg	2.32	394.172	63.4	:::	1534.8	...	1573.9	...	1375	...		..: = variable is member of max set (less relevant)
X153	pos	1.59	312.131	65.5	:::	1575.5	...	1513.9	...	1596.1	...		... = variable is not member of any set (irrelevant for this sensory attribute)
X2033	neg	3.41	596.341	71.7	:::	1576.5	...	1396.9	...	1574.4	...
X893	pos	3.78	627.383	103.6	:::	1570.9	...	1479.8	...	1581.4	...
X147	pos	1.55	287.07	134.4	:::	1598	...	1528.7	...	1597.5	...
X1542	neg	1.98	226.072	151.8	:::	1596.2	...	1505.6	...	1598	...
X1395	neg	1.45	291.109	180	:::	1578.9	...	1111.9	...	1574	...
X1274	neg	0.99	321.082	184.7	:::	1598	...	1473.5	...	1594.2	...
X1183	neg	0.77	337.044	187.2	:::	1486.4	...	1591.3	...	1597.6	...
X948	pos	3.93	520.324	253.8	:::	1594	...	1332.2	...	1598	...
X913	pos	3.84	545.26	268.3	:::	1598	...	1587	...	1597.6	...
X1119	pos	6.03	412.235	270.6	:::	1598	...	1598	...	1597.1	...
X706	pos	3.22	576.282	295.2	:::	1596.2	...	1337.4	...	1598	...
X1915	neg	3.13	673.305	319.1	:::	1564.8	...	1232.6	...	1449.3	...
X1275	neg	0.99	371.099	342.2	:::	908.5	.::	1499.9	...	1343.6	...
X1115	pos	5.57	455.264	373.6	:::	1559.6	...	1537.6	...	1369.1	...
X1420	neg	1.61	310.116	391.9	:::	1591.1	...	1564.3	...	1448.6	...
X936	pos	3.88	550.287	394.5	:::	1598	...	1514.2	...	1597.7	...
X2055	neg	3.48	286.093	411	:::	1580.7	...	1564.2	...	1598	...
X1897	neg	3.06	421.164	428.8	:::	1480.7	...	1405.4	...	1597.6	...
X215	pos	1.76	229.155	431.4	:::	1365.9	...	1027.9	...	1242.9	..:
X796	pos	3.39	598.357	446.1	:::	1582.3	...	1331.8	...	1357.3	...
X1062	pos	4.87	572.346	470.8	:::	1598	...	1598	...	1596.2	...
X1258	neg	0.92	305.088	516.6	:::	1598	...	545.5	..:	954.4	.::
X850	pos	3.58	506.308	538.1	:::	1595.5	...	1413.2	...	1594.4	...
X168	pos	1.64	464.159	539.1	:::	1406.9	...	1555.4	...	1516.8	...
X2291	neg	5.47	867.447	540.8	:::	1598	...	1595.8	...	1554.1	...
X1867	neg	2.97	451.219	562.4	:::	1590.4	...	1592.3	...	1539.7	...
X2012	neg	3.39	693.35	562.7	.::	1526.7	...	1304.4	...	1520.6	...
X833	pos	3.53	387.2	581	.::	1516.5	...	1595.5	...	1597.7	...
X2219	neg	4.47	387.166	588.8	.::	1576.4	...	1563.6	...	1198.1	..:
X1984	neg	3.33	727.083	590.9	:::	1590.6	...	1595.8	...	1598	...
X881	pos	3.7	385.147	605.5	.::	1411.6	...	1447.2	...	1592.7	...
X1856	neg	2.94	508.167	606.6	:::	1561.3	...	1363	...	1598	...
X347	pos	2.2	464.26	607.8	:::	1595.1	...	1504.4	...	1593.1	...
X162	pos	1.63	469.146	610.2	.::	1516.3	...	1559.5	...	1262.8	..:
X1187	neg	0.78	474.148	618.9	.::	1596	...	1591	...	1565.7	...
X943	pos	3.9	623.315	628	.::	1597.4	...	1441.1	...	1598	...
X2178	neg	4.1	683.22	644.3	.::	1428.5	...	1537.6	...	1492.2	...
X1213	neg	0.83	130.087	646.3	.::	747.9	.::	1398.3	...	1578.8	...
X2295	neg	5.58	453.25	653.8	.::	1556.3	...	1569	...	1518.2	...
X1533	neg	1.95	497.151	655.1	.::	1522.6	...	1426.2	...	777.9	.::
X2220	neg	4.48	354.204	661.7	.::	1598	...	1598	...	1597.7	...
X461	pos	2.52	379.208	666	.::	1588.2	...	1292.3	...	1597.2	...
X963	pos	4.01	434.239	676.5	.::	1561.3	...	1310.1	...	1589.7	...
X226	pos	1.78	382.171	689.3	.::	1584.8	...	1247.5	...	1217.3	..:
X350	pos	2.21	413.142	696.7	.::	1573.3	...	1276	...	1596.8	...
X1797	neg	2.72	425.167	701.3	.::	1201.2	...	1480.4	...	1476.5	...
X2084	neg	3.65	451.218	712.7	.::	1596	...	1592.5	...	1447.5	...
X805	pos	3.4	477.271	722.4	.::	1598	...	1598	...	1557.8	...
X305	pos	2.07	373.245	744.1	.::	1598	...	1575.9	...	1228.7	..:
X1534	neg	1.95	331.104	750.2	.::	1566.6	...	1306.7	...	1596.5	...
X2018	neg	3.39	580.262	757.7	.::	1592.9	...	1203.8	...	1596.1	...
X2054	neg	3.48	394.181	761.2	.::	1598	...	1595.6	...	1596.9	...
X1682	neg	2.43	627.252	762.6	.::	492.2	:::	1521.6	...	1592.3	...
X151	pos	1.57	247.129	765.1	.::	97.6	:::	799.3	...	146.7	:::
X1550	neg	2.03	403.161	768.9	.::	1575.7	...	1496.4	...	1182.3	..:
X1407	neg	1.52	352.065	780.9	.::	1597.4	...	1049.2	...	809.4	.::
X1832	neg	2.85	457.131	793.2	.::	1313.3	...	1466	...	1597.7	...
X93	pos	1.19	365.192	796.9	.::	1590.8	...	1557.7	...	1233.5	..:
X1526	neg	1.93	236.056	803.7	.::	1595.4	...	1026.8	...	1590.6	...
X1607	neg	2.21	681.204	805.7	..:	1233.1	...	1590.6	...	1427	...
X1034	pos	4.61	252.217	816.3	.::	1586.1	...	1586.5	...	1591.5	...
X758	pos	3.33	588.312	822.1	.::	1598	...	1534.5	...	1598	...
X1531	neg	1.94	651.251	833.5	..:	1372	...	1447.7	...	1573.2	...
X1938	neg	3.19	450.235	843.4	..:	1539.1	...	1190.9	...	1506.6	...
X1306	neg	1.1	325.114	845.2	..:	1594.6	...	1455.9	...	1245.8	..:
X2113	neg	3.8	393.177	846.1	.::	1557.3	...	1589.3	...	1524.3	...
X1430	neg	1.7	313.093	848.7	..:	1593.8	...	1165.3	...	1175.5	..:
X598	pos	2.97	243.134	855.6	.::	1016.3	..:	777	..:	385.7	:::
X1871	neg	2.99	405.224	855.7	..:	1593.8	...	1533.2	...	1521.4	...
X2211	neg	4.38	417.213	857	..:	1487.3	...	1584.7	...	1595	...
X699	pos	3.21	277.119	859.7	..:	1169.3	...	940.2	...	695	.::
X251	pos	1.87	381.13	877.6	..:	1581.3	...	1547.3	...	1271.9	..:
X734	pos	3.29	422.202	883.7	..:	1598	...	1437.4	...	1597.6	...
X1024	pos	4.46	356.218	885.8	..:	1598	...	1598	...	1597.7	...
X829	pos	3.49	532.245	887.8	..:	1598	...	1598	...	1597	...
X1279	neg	1	591.121	896.9	..:	1589.7	...	1451.9	...	1073.4	..:
X884	pos	3.73	322.093	907.3	..:	1360.3	...	1592.2	...	1597.4	...
X1296	neg	1.04	415.089	907.9	..:	1520.2	...	1487.7	...	1002.2	.::
X941	pos	3.89	535.276	917	..:	1567.7	...	1552	...	1522.2	...
X1262	neg	0.94	309.119	919.6	..:	1035.1	..:	1550.9	...	1568.4	...
X454	pos	2.5	551.293	926.9	..:	1597.5	...	1428.5	...	1597.3	...
X1015	pos	4.34	462.228	928.3	..:	1586.6	...	1559.1	...	1433.2	...
X164	pos	1.63	631.199	930.8	..:	1582.5	...	1443.7	...	1287	...
X559	pos	2.82	419.209	935.1	..:	1596.9	...	1585.3	...	1596.5	...
X1735	neg	2.56	715.231	935.7	..:	1591.9	...	1126.1	...	1598	...
X604	pos	2.99	704.341	937.7	..:	1592.6	...	1569.4	...	1597.7	...
X670	pos	3.11	675.32	937.8	..:	1566.9	...	1207.9	...	1561	...
X1920	neg	3.14	569.209	944.1	..:	1433.7	...	1592	...	1256.9	..:
X1385	neg	1.39	589.166	973.5	..:	1588.6	...	1182.3	...	973.7	.::
X903	pos	3.83	525.287	975.9	..:	1596.6	...	1225.2	...	1592.7	...
X1208	neg	0.82	426.127	978.9	..:	1586.7	...	1576.3	...	1593.8	...
X2046	neg	3.45	512.105	981.2	..:	1591.6	...	1592.3	...	1597.5	...
X1216	neg	0.83	426.198	992	..:	1365.8	...	1158.1	...	1587.4	...
X62	pos	1.07	217.155	993.2	..:	1259.2	...	964.6	...	892.8	.::
X1627	neg	2.25	491.141	997.1	..:	1558.7	...	1526.3	...	1366.5	...
X2180	neg	4.12	498.234	1000.4	..:	1400.1	...	1572.7	...	1198.5	..:
X1090	pos	5	433.184	1000.7	..:	1589.5	...	1569.7	...	1597.7	...
X256	pos	1.9	446.25	1003.9	..:	1593.2	...	1220.4	...	1585.3	...
X52	pos	1	313.05	1006.7	..:	1565.8	...	1054.7	...	779.9	:::
X1351	neg	1.29	461.13	1010.9	..:	1595.9	...	1597.6	...	1564.2	...
X873	pos	3.66	622.307	1014	..:	1598	...	1590.1	...	1597.6	...
X1009	pos	4.33	371.207	1026.5	..:	1567.6	...	1563.2	...	1487.3	...
X825	pos	3.47	578.283	1037.4	..:	1598	...	1596.4	...	1596.3	...
X1551	neg	2.04	629.183	1040.9	..:	1570.3	...	1316.2	...	1237.4	..:
X2059	neg	3.5	530.229	1043.5	..:	1598	...	1598	...	1594.4	...
X1852	neg	2.93	603.3	1046.3	..:	1595.6	...	1588.5	...	1017.9	..:
X238	pos	1.81	355.187	1051.7	..:	1592.3	...	1166.4	...	1573.8	...
X653	pos	3.06	432.259	1051.8	..:	1597.2	...	1546.8	...	1584	...
X1678	neg	2.41	471.172	1055.3	..:	1598	...	1588.9	...	1485.8	...
X359	pos	2.25	822.304	1055.6	..:	1475.4	...	1580.4	...	755.5	.::
X407	pos	2.39	445.208	1058.8	..:	974.4	.::	1525.7	...	1596.9	...
X772	pos	3.36	695.365	1059.3	..:	1525.5	...	1266.3	...	1591.6	...
X1951	neg	3.22	275.104	1061.1	..:	1304.2	...	899.9	...	628.6	.::
X1699	neg	2.46	494.152	1062.1	..:	1557.9	...	1488.3	...	1597.7	...
X2070	neg	3.58	421.171	1063.3	..:	1440.6	...	1414.2	...	1597.6	...
X1552	neg	2.04	460.23	1064.8	..:	1592.8	...	1408	...	1029.1	..:
X2103	neg	3.75	320.078	1066.6	..:	1427.4	...	1592.8	...	1596.7	...
X1796	neg	2.72	436.218	1067.5	..:	1582.3	...	1334.1	...	1002.8	..:
X1857	neg	2.94	483.146	1071.4	..:	1434.3	...	1547.3	...	1598	...
X1532	neg	1.95	355.107	1072.2	..:	1393.6	...	1524.7	...	1450.6	...
X1156	pos	7.68	309.13	1072.7	..:	1598	...	1551.9	...	1597.7	...
X1995	neg	3.33	625.142	1078.1	..:	1596.7	...	1528.1	...	968.7	.::
X561	pos	2.82	431.249	1078.2	..:	1597.2	...	1588	...	1598	...
X258	pos	1.9	428.251	1082.2	..:	1531.7	...	1556.7	...	1598	...
X1996	neg	3.33	899.237	1082.5	..:	1573.9	...	1398.8	...	1578.5	...
X1921	neg	3.14	553.214	1085.8	..:	956.1	..:	1449.8	...	1592.2	...
X2275	neg	5.13	537.219	1087.5	..:	1589.7	...	1595.3	...	1522.8	...
X2273	neg	5.13	405.041	1089	..:	1582	...	1298.1	...	1584.1	...
X221	pos	1.78	220.118	1089.5	..:	1586.9	...	1327.9	...	1250.5	..:
X1315	neg	1.14	363.091	1096.4	..:	1595.5	...	1596	...	1066.2	..:
X716	pos	3.25	471.245	1103.9	..:	1598	...	1598	...	1598	...
X2160	neg	4	547.182	1107.4	..:	1471.3	...	1558.1	...	1518.9	...
X237	pos	1.8	458.16	1108	..:	1571	...	1570.2	...	1010.5	..:
X490	pos	2.6	474.26	1110.3	..:	1596.8	...	1575	...	1598	...
X136	pos	1.49	354.079	1113.9	...	1598	...	1139.2	...	1374.5	...
X1418	neg	1.59	326.125	1115.9	...	1541.1	...	1515.1	...	1532.4	...
X1811	neg	2.77	595.261	1118.6	...	1591.5	...	1590.1	...	1596.1	...
X1866	neg	2.97	241.119	1129.8	...	931.3	..:	584.5	..:	337.7	:::
X1744	neg	2.59	445.12	1132.2	...	1593.6	...	1405.9	...	1593.1	...
X312	pos	2.1	535.298	1134	...	1576.9	...	1383.2	...	1570.8	...
X1604	neg	2.21	679.188	1137.4	...	1219.2	...	1584.9	...	1230	..:
X1780	neg	2.67	301.088	1137.8	...	1199.9	...	1553.3	...	1596.9	...
X2292	neg	5.54	489.271	1137.8	...	1554.1	...	1552.1	...	1518.3	...
X583	pos	2.93	500.099	1139	...	1593.7	...	1402.7	...	1588.6	...
X2159	neg	3.99	549.197	1141.1	...	1568.6	...	1497.4	...	1215.8	..:
X694	pos	3.18	504.267	1141.9	...	1598	...	1596.8	...	1597	...
X1267	neg	0.97	211.072	1143.7	...	1596.8	...	1186.4	...	1597.4	...
X2117	neg	3.84	377.182	1147.1	...	1573.3	...	1297	...	1573.8	...
X1218	neg	0.84	726.283	1150.6	...	1582.6	...	1194.7	...	1220.8	..:
X144	pos	1.54	233.15	1161.2	...	1340	...	1058.8	...	781	.::
X1492	neg	1.8	380.156	1168.6	...	1521.4	...	1205.3	...	1575.1	...
X976	pos	4.05	358.27	1171.7	...	1598	...	1590.3	...	1422.7	...
X1318	neg	1.15	287.035	1172.3	...	1597.4	...	1552.5	...	1582.3	...
X2235	neg	4.73	388.188	1172.6	...	1598	...	1596.4	...	1592.2	...
X639	pos	3.03	625.177	1172.7	...	1576.5	...	1216.5	...	1463.2	...
X984	pos	4.1	478.727	1172.7	...	1598	...	1596.6	...	1573.8	...
X1500	neg	1.84	285.061	1176.8	...	1571.4	...	1379.8	...	1355.9	...
X977	pos	4.06	841.351	1182.2	...	1466.5	...	1580.9	...	1241.8	..:
X1971	neg	3.29	577.25	1184	...	1557.9	...	1447.1	...	1478.3	...
X1140	pos	7.08	225.196	1191.2	...	1598	...	1576.2	...	1582.3	...
X1779	neg	2.67	304.104	1191.7	...	1578.9	...	1499.2	...	1595.2	...
X2302	neg	6.11	915.459	1194.6	...	1598	...	1176.3	...	403.7	:::
X413	pos	2.41	629.267	1194.7	...	1125.9	..:	1563.4	...	1597.6	...
X611	pos	3	385.113	1195.8	...	1520.6	...	1591.5	...	860.4	.::
X1293	neg	1.02	297.119	1199.2	...	1596.6	...	1529.2	...	1356.4	...
X442	pos	2.45	478.276	1200.3	...	1585.2	...	1551.6	...	1595.6	...
X1295	neg	1.03	698.166	1202.3	...	1588.9	...	1553.6	...	1364.3	...
X2293	neg	5.58	945.47	1202.8	...	1598	...	1125.1	...	316.1	:::
X1358	neg	1.34	692.268	1204.8	...	1596.6	...	1589.4	...	1392.1	...
X1667	neg	2.4	506.188	1207	...	1330.5	...	1479.1	...	1596.2	...
X1769	neg	2.66	309.119	1210.1	...	1575.2	...	1571	...	1435.4	...
X1473	neg	1.77	275.104	1210.4	...	1582.6	...	1538.8	...	1062	..:
X968	pos	4.03	1066.54	1212.8	...	1585.4	...	1595	...	1597.6	...
X1741	neg	2.59	595.167	1213.3	...	1243.9	...	1269.5	...	1573.2	...
X519	pos	2.69	566.282	1213.3	...	1598	...	1548.6	...	1518.2	...
X592	pos	2.95	622.307	1218.4	...	1592.1	...	1383.9	...	1590.1	...
X1413	neg	1.56	218.103	1218.6	...	1596.8	...	1257.1	...	1581.3	...
X1625	neg	2.24	343.103	1219.4	...	1596.3	...	1538.1	...	900.5	.::
X1204	neg	0.81	329.088	1221.4	...	1556.4	...	1581.7	...	1388.1	...
X1702	neg	2.46	469.131	1227.1	...	822.1	.::	1573	...	1597.6	...
X802	pos	3.4	346.234	1232.2	...	1590.5	...	1593.8	...	1427.6	...
X1482	neg	1.78	341.087	1233.3	...	1584.2	...	1368.9	...	1050	..:
X1925	neg	3.14	804.184	1240.4	...	1322.9	...	1581.2	...	1597.6	...
X2169	neg	4.05	488.215	1253.8	...	1598	...	1597.7	...	1532.7	...
X1229	neg	0.86	513.146	1254.1	...	1598	...	1075.8	...	824.9	.::
X554	pos	2.79	487.193	1254.4	...	802.8	.::	1555.3	...	1596.9	...
X2233	neg	4.7	711.287	1254.6	...	1560.4	...	1345.7	...	1302.1	...
X1961	neg	3.25	559.289	1255.1	...	1598	...	1598	...	1595.7	...
X602	pos	2.98	467.255	1256.7	...	1598	...	1595.4	...	1576.3	...
X974	pos	4.04	490.231	1258.2	...	1598	...	1598	...	1595.1	...
X167	pos	1.64	356.12	1259.8	...	1598	...	1570.3	...	1598	...
X1692	neg	2.44	364.115	1260.4	...	1427.4	...	1214.4	...	1587.8	...
X217	pos	1.77	360.13	1265	...	1577.2	...	1421.2	...	1154.8	..:
X2005	neg	3.37	418.208	1265.5	...	1577.8	...	1478.4	...	1135	..:
X209	pos	1.75	298.176	1266.5	...	1582.2	...	1126.9	...	1582.6	...
X1029	pos	4.58	540.377	1269.1	...	1596.1	...	1593.1	...	1367.6	...
X328	pos	2.17	231.17	1272.1	...	1573.8	...	1411.5	...	1597.3	...
X1613	neg	2.22	416.084	1272.8	...	1229.8	...	1534.9	...	1294.8	...
X1924	neg	3.14	741.187	1273.3	...	1505.5	...	1557.9	...	1391.8	...
X1209	neg	0.82	274.094	1273.4	...	1535.7	...	854.5	...	1550.5	...
X1554	neg	2.05	254.067	1274	...	1598	...	1504.6	...	1596.8	...
X722	pos	3.27	638.32	1275.1	...	1597.4	...	1547.6	...	1594.5	...
X644	pos	3.05	486.198	1280.2	...	1566.1	...	1426.2	...	1530.8	...
X1486	neg	1.79	596.163	1281.3	...	1536	...	1251.9	...	835.5	.::
X2236	neg	4.75	497.224	1283.4	...	1554	...	1589.6	...	1512.6	...
X1400	neg	1.48	329.088	1286	...	1258.8	...	1591.7	...	1593.3	...
X2225	neg	4.6	693.277	1286.2	...	1592.6	...	1534.2	...	1577.3	...
X1502	neg	1.85	210.041	1287.9	...	1583.2	...	1467.8	...	1133.2	..:
X455	pos	2.51	389.24	1290.4	...	1598	...	1593.1	...	1598	...
X2230	neg	4.65	921.267	1291.9	...	1435.3	...	1486.4	...	1546.1	...
X1397	neg	1.47	382.101	1293.9	...	1598	...	1580.2	...	1598	...
X570	pos	2.87	389.156	1294.1	...	1596	...	1557.8	...	1595.9	...
X1574	neg	2.11	515.14	1294.8	...	1355.2	...	1588.8	...	1460.4	...
X641	pos	3.04	443.219	1295.2	...	1598	...	1598	...	1597.3	...
X819	pos	3.44	512.32	1299.3	...	1598	...	1597.8	...	1594.1	...
X2284	neg	5.31	489.27	1301.1	...	1577	...	1532.8	...	1319.8	...
X2125	neg	3.88	471.089	1301.5	...	1385.9	...	1495.9	...	1594.7	...
X287	pos	2.02	631.199	1303.1	...	1570.3	...	1516.2	...	532.3	:::
X158	pos	1.62	389.192	1303.2	...	410.9	:::	1109.3	...	1037.3	..:
X2107	neg	3.76	340.188	1303.6	...	1598	...	1595.8	...	1596.2	...
X1826	neg	2.82	692.362	1304.3	...	1596.8	...	1544.5	...	1466.2	...
X1444	neg	1.73	246.135	1306.2	...	1588.6	...	1500.1	...	1010.7	.::
X601	pos	2.98	354.145	1306.4	...	1184.9	...	1489.1	...	1522.7	...
X2218	neg	4.47	199.098	1310.1	...	1584	...	1558.7	...	1470.8	...
X1528	neg	1.94	505.155	1311.6	...	1580.9	...	1522.6	...	1370.1	...
X1603	neg	2.21	390.105	1313.6	...	960.3	..:	1122.7	...	1449.7	...
X1235	neg	0.87	257.067	1314.2	...	1598	...	1422.9	...	1596.3	...
X1298	neg	1.08	340.126	1316.8	...	1546.2	...	1525.1	...	1419.8	...
X2242	neg	4.85	263.129	1317	...	1579.2	...	1491.5	...	1443	...
X1188	neg	0.78	428.142	1318.9	...	1594.9	...	1597	...	1594.3	...
X1404	neg	1.49	299.077	1319.7	...	1220.1	...	1555.1	...	1402.7	...
X195	pos	1.72	365.192	1320.5	...	1468.5	...	1108.3	...	1573.3	...
X1225	neg	0.86	498.147	1322.7	...	697.8	:::	1584.2	...	1492.7	...
X1266	neg	0.96	216.034	1326.1	...	1589.5	...	1463.8	...	1597.3	...
X1939	neg	3.19	457.193	1327.4	...	1581.1	...	1369.1	...	1139.5	..:
X2174	neg	4.07	839.336	1329.4	...	1595.8	...	1357.7	...	1431.4	...
X1684	neg	2.43	431.119	1329.8	...	1580.5	...	1570.3	...	1245.7	..:
X1677	neg	2.4	388.089	1331	...	1163.1	..:	1502.7	...	1594	...
X1687	neg	2.44	337.097	1331.4	...	1118.3	..:	1379.4	...	1586.5	...
X652	pos	3.06	387.202	1332.1	...	1538.5	...	1549.7	...	1481.5	...
X1409	neg	1.55	251.06	1332.2	...	1590.2	...	1222.3	...	1522.8	...
X1055	pos	4.84	247.133	1333.6	...	1593.9	...	1277.9	...	1473	...
X1589	neg	2.19	359.135	1335.5	...	1550.4	...	1445.3	...	1440.6	...
X2110	neg	3.78	447.151	1335.7	...	1555.8	...	1252.8	...	1560.5	...
X2324	neg	7.47	401.218	1349	...	1597.4	...	1528.1	...	1590.9	...
X2285	neg	5.37	653.339	1349.7	...	1412.8	...	1591	...	1401.4	...
X1886	neg	3.05	623.162	1352.9	...	1485.9	...	1490.9	...	1595.7	...
X99	pos	1.24	281.15	1355	...	1480.1	...	1080.7	...	1469.3	...
X1778	neg	2.67	408.036	1355.7	...	1598	...	1597.2	...	1597.3	...
X1646	neg	2.3	403.161	1355.8	...	1594.4	...	1373.3	...	810	.::
X806	pos	3.41	364.223	1359.2	...	1598	...	1597.6	...	1579.3	...
X704	pos	3.22	480.235	1359.7	...	1584.4	...	1453.9	...	1501.7	...
X1530	neg	1.94	158.082	1360	...	1594.4	...	1559.9	...	1135.2	..:
X1959	neg	3.25	224.057	1362	...	1577.9	...	1405.7	...	1020.5	..:
X619	pos	3.02	381.224	1362.7	...	1598	...	1552.1	...	1543.5	...
X785	pos	3.37	624.776	1362.7	...	1598	...	1577.4	...	1578.8	...
X853	pos	3.59	431.226	1363.1	...	1580.3	...	1594.4	...	1597.6	...
X1591	neg	2.2	229.156	1364.6	...	1435	...	1249.6	...	1561.8	...
X1962	neg	3.26	529.154	1364.6	...	1583.3	...	1411.8	...	1562.5	...
X2276	neg	5.13	433.036	1365.8	...	1597.4	...	1561.4	...	1596.9	...
X852	pos	3.59	619.309	1367.5	...	1598	...	1597.6	...	1596.2	...
X831	pos	3.51	464.247	1367.8	...	1598	...	1595.6	...	1597.7	...
X2247	neg	4.87	949.465	1368.7	...	1484.1	...	1553.1	...	1390.1	...
X1865	neg	2.97	366.12	1370.2	...	1596.4	...	1597.6	...	1597.7	...
X1265	neg	0.95	393.188	1370.3	...	1593.2	...	1255.9	...	1052.1	..:
X2170	neg	4.05	655.31	1371	...	1598	...	1597.7	...	1551.6	...
X318	pos	2.13	360.129	1374.1	...	1568	...	1596.6	...	1589.5	...
X1583	neg	2.17	216.088	1375.2	...	1174.7	...	1485.6	...	1598	...
X1777	neg	2.67	326.11	1375.3	...	1069.7	..:	1150.2	...	1589.7	...
X957	pos	3.98	568.24	1375.3	...	1517.4	...	1576.3	...	1596.8	...
X1615	neg	2.22	191.056	1376	...	1542	...	1446.3	...	1579.4	...
X975	pos	4.04	657.325	1378.5	...	1598	...	1598	...	1595.6	...
X1529	neg	1.94	504.141	1379.4	...	1442.5	...	1127.2	...	1424.8	...
X264	pos	1.94	475.241	1381.7	...	1598	...	1377.9	...	808.3	.::
X212	pos	1.76	343.103	1382.2	...	1593.1	...	1344.5	...	968	..:
X1761	neg	2.63	370.162	1383.4	...	1596.9	...	1317.4	...	1596.5	...
X1787	neg	2.71	583.216	1384.1	...	168.4	:::	1178.7	...	882.8	.::
X1812	neg	2.77	401.146	1385	...	1594.7	...	1591.3	...	1105.6	..:
X1012	pos	4.33	416.265	1385.9	...	1597.4	...	1596.2	...	1597.7	...
X1930	neg	3.14	739.173	1388.8	...	1578	...	1544.5	...	1342.3	...
X488	pos	2.6	342.176	1388.9	...	1592.9	...	1484.7	...	1541.8	...
X273	pos	1.97	531.319	1390.7	...	1579	...	1284.5	...	1588.4	...
X731	pos	3.28	279.17	1390.8	...	1598	...	1575.1	...	1598	...
X1801	neg	2.73	250.072	1391	...	1589.8	...	1311.8	...	1256.9	..:
X1825	neg	2.82	163.04	1391.2	...	1530.2	...	1577.9	...	1595.7	...
X998	pos	4.15	549.297	1391.9	...	1598	...	1435.5	...	1357.4	...
X1956	neg	3.23	429.177	1392.6	...	1537.1	...	1426	...	1406.5	...
X2301	neg	6.11	869.454	1393.1	...	1598	...	1165.5	...	275.1	:::
X1496	neg	1.82	305.082	1393.2	...	1520.4	...	1162	...	1277.5	..:
X1342	neg	1.2	303.072	1395.1	...	1596.6	...	1535.7	...	1025.5	..:
X1672	neg	2.4	423.061	1395.6	...	1147	..:	1427.3	...	1432	...
X2121	neg	3.87	449.166	1396.3	...	1566.6	...	1509.2	...	1467.9	...
X982	pos	4.1	698.302	1397.1	...	1597.4	...	1192	...	1527.9	...
X1153	pos	7.67	878.399	1397.2	...	1598	...	1593.4	...	1597.7	...
X2108	neg	3.77	441.198	1397.8	...	1586.3	...	1294	...	1443.5	...
X1755	neg	2.61	323.135	1399.7	...	1589.1	...	1335.8	...	1438.7	...
X581	pos	2.91	358.14	1400.4	...	1103.5	..:	1540.6	...	1556.3	...
X764	pos	3.36	792.381	1401	...	1597.4	...	1595.6	...	1462.3	...
X1879	neg	3.01	739.818	1401.2	...	1447.4	...	1550.1	...	1590.5	...
X1731	neg	2.54	365.145	1401.8	...	1564.4	...	1588.4	...	1566.9	...
X1709	neg	2.47	834.195	1402	...	999.3	..:	1543.9	...	1597.6	...
X1535	neg	1.96	365.135	1402	...	1527	...	1556.4	...	1315.2	...
X552	pos	2.79	325.14	1405.6	...	846.8	.::	1400.8	...	1476.7	...
X1894	neg	3.06	431.192	1406	...	1567.5	...	1496	...	1351.8	...
X1910	neg	3.11	839.225	1407.6	...	764.5	:::	1596.6	...	1597.6	...
X1724	neg	2.51	457.099	1407.7	...	1464.1	...	1532.2	...	1348.4	...
X2197	neg	4.26	512.273	1407.9	...	1598	...	1597	...	1587.1	...
X573	pos	2.88	394.198	1408.1	...	1598	...	1597.3	...	1593.9	...
X2143	neg	3.91	579.265	1409.9	...	1569.3	...	1554.4	...	1281.7	...
X682	pos	3.14	510.257	1411.4	...	1598	...	1598	...	1589	...
X1719	neg	2.49	357.118	1411.5	...	1581.4	...	1566.9	...	1485.8	...
X2287	neg	5.41	996.489	1412.5	...	1598	...	1590.2	...	1498.1	...
X1520	neg	1.89	379.115	1413.7	...	1542.5	...	1581.2	...	1562.3	...
X550	pos	2.78	549.256	1413.8	...	1537.3	...	1215.4	...	1581.2	...
X476	pos	2.58	445.159	1414.4	...	1598	...	1169.9	...	1587.4	...
X1523	neg	1.92	243.044	1416.9	...	1598	...	1362	...	1598	...
X499	pos	2.62	387.261	1418	...	1597.4	...	1579.5	...	1402.2	...
X5	pos	0.81	428.142	1418.5	...	1597.4	...	1597.2	...	1598	...
X1966	neg	3.26	771.199	1419.2	...	904.8	..:	1591	...	1595.7	...
X58	pos	1.02	425.204	1420.5	...	1598	...	1596.6	...	1598	...
X1722	neg	2.5	369.123	1422	...	1582.8	...	1130.7	...	1581.6	...
X2114	neg	3.81	625.367	1423.3	...	1558.5	...	1547.7	...	1325.5	...
X820	pos	3.45	446.182	1423.8	...	753.2	.::	1479.9	...	1593.2	...
X1726	neg	2.52	333.119	1424.2	...	1277.8	...	1596.9	...	1573.6	...
X1666	neg	2.4	769.293	1424.2	...	1519.3	...	1593.6	...	1598	...
X1292	neg	1.02	421.183	1425	...	1526.2	...	1301	...	794	.::
X2098	neg	3.71	361.151	1425.3	...	1569.2	...	1582.1	...	1195.1	..:
X16	pos	0.89	283.14	1425.8	...	1598	...	921.4	...	955.2	..:
X2071	neg	3.58	377.182	1426.1	...	1584	...	1379.1	...	1204.1	..:
X1429	neg	1.69	345.119	1428.1	...	1544.5	...	1399.5	...	1400.7	...
X737	pos	3.29	934.501	1430.1	...	1580	...	1578.3	...	1595.7	...
X1343	neg	1.21	363.178	1431	...	1597.4	...	1589.7	...	1310.5	...
X32	pos	0.95	189.123	1432.1	...	1598	...	1597	...	1586.3	...
X2229	neg	4.64	677.283	1433.4	...	1598	...	1570.7	...	1578.9	...
X140	pos	1.52	203.139	1434.1	...	1578.9	...	1204.8	...	1585.4	...
X1545	neg	2.01	392.15	1434.7	...	1596.2	...	1395	...	1007.6	..:
X1599	neg	2.21	327.108	1435.2	...	1577.4	...	1441.3	...	1394	...
X54	pos	1.01	700.181	1437.7	...	1598	...	1511.8	...	1339	...
X1870	neg	2.99	567.193	1437.9	...	1397.4	...	1590.3	...	1231.1	..:
X1308	neg	1.1	661.175	1439	...	1596.5	...	1151.7	...	1572.3	...
X1998	neg	3.33	329.125	1439.7	...	1570.2	...	1573.2	...	1421	...
X1630	neg	2.26	687.215	1440.5	...	1585.4	...	1584.8	...	1591.5	...
X923	pos	3.84	697.291	1441.1	...	1597.4	...	1487.1	...	1598	...
X1960	neg	3.25	579.172	1441.9	...	1569	...	1591.3	...	1251.6	..:
X2118	neg	3.86	433.208	1442.9	...	1441.9	...	1585.9	...	1498.7	...
X1389	neg	1.43	335.135	1444.4	...	1551.1	...	1105.2	...	1380.5	...
X1104	pos	5.25	608.346	1445.9	...	1586.3	...	1377.9	...	1593.5	...
X1408	neg	1.52	323.135	1446.1	...	1596.7	...	1530	...	1519.6	...
X2240	neg	4.85	1076.53	1446.5	...	1584.8	...	1464.2	...	1593.4	...
X1830	neg	2.84	387.165	1447	...	1441.4	...	1567.8	...	1547.4	...
X291	pos	2.03	637.293	1447.3	...	1588.4	...	1587.3	...	1504.9	...
X108	pos	1.33	380.149	1447.4	...	1595.2	...	1486.1	...	1555.6	...
X799	pos	3.39	182.081	1448.5	...	1581.1	...	1412.2	...	1596.3	...
X1261	neg	0.94	449.13	1448.6	...	1565.1	...	1518.4	...	1589.5	...
X1929	neg	3.14	295.14	1449.1	...	1584	...	1522.8	...	1155.5	..:
X1103	pos	5.25	388.176	1449.1	...	1593.9	...	1188.3	...	1559.5	...
X1661	neg	2.39	224.056	1449.5	...	1589	...	1317.6	...	1339.6	...
X131	pos	1.45	384.115	1449.9	...	1598	...	1593.6	...	1598	...
X1527	neg	1.94	291.099	1451.2	...	905.4	..:	437.3	.::	364.3	:::
X218	pos	1.77	474.174	1453.9	...	1595.8	...	1507	...	1561.2	...
X576	pos	2.9	245.186	1453.9	...	1597.2	...	1567	...	1598	...
X61	pos	1.05	342.141	1454.6	...	1568.1	...	1342.1	...	1485.1	...
X1434	neg	1.7	353.087	1454.9	...	1453.8	...	1375.7	...	1538.4	...
X721	pos	3.27	539.78	1455.9	...	1596.4	...	1590.3	...	1554	...
X1388	neg	1.42	447.108	1456.6	...	1596	...	1568.8	...	1070.8	..:
X119	pos	1.38	224.056	1457.1	...	1598	...	1249.8	...	1537	...
X711	pos	3.24	421.245	1457.4	...	1598	...	1597.7	...	1575.4	...
X1572	neg	2.11	504.231	1457.8	...	1553.5	...	1280.3	...	1527.7	...
X1519	neg	1.89	345.178	1458.6	...	1432.5	...	1225.1	...	1579.4	...
X1120	pos	6.06	887.536	1460.3	...	1595.2	...	1158.9	...	1563.4	...
X1384	neg	1.36	260.06	1461.7	...	1598	...	1141.3	...	1229.4	..:
X2014	neg	3.39	725.194	1461.9	...	1561.2	...	1368.1	...	1282	...
X794	pos	3.38	727.208	1462.2	...	1545.2	...	1369.5	...	1585.7	...
X1363	neg	1.35	378.135	1462.2	...	1595.2	...	1595.2	...	1398.7	...
X1067	pos	4.91	261.16	1463.3	...	1573.9	...	1086.4	...	1587.9	...
X1371	neg	1.35	668.241	1464.2	...	1598	...	1594.3	...	1430	...
X1007	pos	4.24	594.314	1465.6	...	1598	...	1596.5	...	1537.7	...
X348	pos	2.2	391.208	1465.7	...	1589.1	...	1525.1	...	1575.8	...
X1212	neg	0.83	464.112	1467	...	1595.7	...	1589.2	...	1353.9	...
X297	pos	2.04	207.149	1467.7	...	1585.6	...	1475	...	457.4	:::
X1822	neg	2.8	485.177	1467.9	...	1559.1	...	1583.9	...	1544.5	...
X1659	neg	2.39	399.099	1468.7	...	1537.1	...	1557.3	...	1255.5	..:
X2175	neg	4.08	947.246	1469.6	...	1569.9	...	1588.4	...	1545.7	...
X736	pos	3.29	704.34	1469.8	...	1597.4	...	1594.6	...	1597.7	...
X1896	neg	3.06	530.188	1470.1	...	1593.9	...	1488.7	...	1590	...
X911	pos	3.84	1050.55	1471.2	...	515.4	:::	1596.6	...	1374	...
X1478	neg	1.77	707.231	1471.3	...	1598	...	1529.5	...	1514.2	...
X77	pos	1.13	314.145	1471.7	...	1585.4	...	1258	...	503.5	:::
X589	pos	2.94	417.234	1472.4	...	1598	...	1593.1	...	1598	...
X2034	neg	3.41	482.298	1472.6	...	1598	...	1596.6	...	1468.3	...
X1417	neg	1.58	221.057	1473.2	...	1594.6	...	1113.4	...	1375.8	...
X1369	neg	1.35	326.124	1473.2	...	1598	...	1551	...	1565.6	...
X816	pos	3.43	406.244	1473.3	...	1598	...	1595.2	...	1596.9	...
X351	pos	2.21	984.357	1474.6	...	1556.8	...	1170	...	1570.8	...
X847	pos	3.57	258.17	1474.7	...	1593.9	...	1290.2	...	1439.5	...
X849	pos	3.57	420.223	1476.8	...	1586.8	...	1197.6	...	1526.2	...
X2139	neg	3.9	349.187	1477.7	...	1558.3	...	1596.4	...	1553.7	...
X1432	neg	1.7	375.07	1479.6	...	1591.1	...	1472.7	...	1519.1	...
X1516	neg	1.89	282.182	1480.9	...	1595.1	...	1285.6	...	1459.8	...
X1263	neg	0.95	265.093	1481.2	...	1586.2	...	1343.3	...	1538.4	...
X1800	neg	2.73	325.151	1481.6	...	1594.3	...	1593.7	...	1434.3	...
X1743	neg	2.59	355	1481.6	...	1598	...	1532.4	...	1578.7	...
X325	pos	2.16	1038.39	1481.9	...	1563.6	...	1120.4	...	893.9	.::
X804	pos	3.4	207.138	1482.1	...	1588.4	...	1552.8	...	1368.5	...
X121	pos	1.39	297.145	1483	...	1483.6	...	1149.9	...	1321.9	...
X1026	pos	4.56	563.294	1484	...	1598	...	1588.5	...	1584.7	...
X1621	neg	2.24	982.341	1484.1	...	1594.5	...	1474.5	...	691.9	.::
X1428	neg	1.66	253.119	1484.4	...	1598	...	1054.8	...	1142.2	..:
X1975	neg	3.3	403.161	1485.5	...	1583.2	...	1389.7	...	1437	...
X2057	neg	3.5	391.161	1486.3	...	1496.1	...	1587.5	...	1518	...
X2204	neg	4.32	839.336	1487.3	...	1598	...	1491	...	1551.7	...
X1277	neg	0.99	275.077	1489.1	...	1598	...	1581.9	...	1594.4	...
X823	pos	3.47	536.253	1490	...	1598	...	1597.7	...	1594.9	...
X285	pos	2.02	469.146	1490.2	...	1592	...	1557.7	...	624.5	.::
X1347	neg	1.24	406.136	1490.7	...	1315.5	...	1529.4	...	1569.2	...
X211	pos	1.76	163.039	1490.9	...	1564.1	...	1060.4	...	848.5	.::
X879	pos	3.68	596.322	1491	...	1586.3	...	1595.8	...	1597	...
X1912	neg	3.11	381.177	1491.5	...	1582	...	1358.5	...	1559.3	...
X1122	pos	6.1	871.469	1491.7	...	1598	...	1150.6	...	1052.7	..:
X223	pos	1.78	238.071	1491.8	...	1597.4	...	1532.1	...	1532.4	...
X124	pos	1.42	250.165	1492.1	...	1598	...	1590.6	...	1561.1	...
X2097	neg	3.69	649.251	1492.4	...	1587.1	...	1571.9	...	1576	...
X1093	pos	5.03	557.774	1492.7	...	1593.8	...	1590.9	...	1597.1	...
X580	pos	2.91	716.346	1493.4	...	1598	...	1598	...	1568	...
X1036	pos	4.64	923.283	1494	...	1537.4	...	1509.7	...	1495.2	...
X1133	pos	6.67	471.202	1494.3	...	1587.4	...	1461.4	...	1592.8	...
X775	pos	3.37	533.775	1494.9	...	1593.5	...	1532.5	...	1585	...
X1126	pos	6.18	181.122	1495.5	...	1506.1	...	1555.9	...	1594.9	...
X1066	pos	4.9	575.359	1496.2	...	1592.5	...	1572.1	...	1550.4	...
X1416	neg	1.58	299.035	1497.2	...	1594.7	...	1567.4	...	1385.9	...
X1942	neg	3.19	165.056	1497.9	...	1596.4	...	1596.6	...	1570.8	...
X1439	neg	1.73	387.001	1498.6	...	1579.6	...	1460.1	...	463.6	:::
X1309	neg	1.1	625.198	1498.8	...	1580.3	...	1569.8	...	1594.6	...
X459	pos	2.52	265.155	1499.6	...	1598	...	1575.7	...	1598	...
X1673	neg	2.4	443.192	1499.9	...	1574.5	...	1453.8	...	1265.5	..:
X1756	neg	2.61	345.11	1500.4	...	1373.7	...	1595	...	1576.7	...
X1498	neg	1.83	499.146	1500.7	...	1590.2	...	1567.4	...	1543.8	...
X174	pos	1.68	284.149	1501.3	...	1592.9	...	1219.1	...	1590.7	...
X869	pos	3.64	430.255	1502	...	1596.3	...	1243.9	...	1582.4	...
X945	pos	3.9	625.792	1502.1	...	1484.9	...	1240.4	...	1414.6	...
X105	pos	1.28	287.124	1502.1	...	1552.5	...	1529.7	...	873.9	.::
X2193	neg	4.19	497.224	1502.2	...	1576.8	...	1595.4	...	1559.1	...
X72	pos	1.11	250.165	1502.4	...	1597.5	...	1212.3	...	1587.8	...
X1881	neg	3.03	631.144	1502.5	...	1590.9	...	1151.2	...	1591.6	...
X53	pos	1.01	145.049	1502.6	...	1597.3	...	1349.9	...	1253	..:
X2081	neg	3.64	433.208	1502.8	...	1568	...	1556.6	...	1458.2	...
X1276	neg	0.99	547.152	1503.1	...	1214.3	...	1306.4	...	1035.5	.::
X344	pos	2.2	353.087	1503.1	...	1598	...	1247	...	973.3	..:
X1196	neg	0.8	379.173	1503.5	...	1593.9	...	1449	...	946	.::
X17	pos	0.89	370.154	1503.5	...	1598	...	1589.8	...	1555.1	...
X1933	neg	3.17	508.241	1503.5	...	1598	...	1597	...	1553.6	...
X1990	neg	3.33	609.146	1504	...	1547	...	1529	...	1402	...
X1928	neg	3.14	744.197	1504.3	...	1288.5	...	1591.2	...	1582.6	...
X185	pos	1.7	188.071	1504.5	...	765.9	.::	1476.9	...	1541.6	...
X2082	neg	3.65	397.21	1504.9	...	1598	...	1598	...	1554.1	...
X696	pos	3.19	457.111	1505.2	...	1591	...	1576.4	...	1554.3	...
X1525	neg	1.93	426.236	1505.4	...	1303.2	...	1161.6	...	1426.8	...
X324	pos	2.16	438.226	1506	...	1598	...	1597.7	...	1595.8	...
X452	pos	2.48	427.208	1506.9	...	1590.1	...	1471	...	1294	...
X1257	neg	0.92	205.035	1507.1	...	581.5	:::	1359.2	...	1429.7	...
X594	pos	2.96	407.239	1508	...	1589.7	...	1347.9	...	1523	...
X2126	neg	3.88	1048.53	1508.5	...	1587.9	...	1594.2	...	1549.2	...
X640	pos	3.03	189.127	1508.9	...	1585.6	...	1485.6	...	1133.6	..:
X692	pos	3.17	330.239	1508.9	...	1598	...	1598	...	1590.7	...
X1226	neg	0.86	593.274	1509.2	...	1414.9	...	1138.8	...	841.7	.::
X1547	neg	2.02	529.303	1509.6	...	1199.3	...	1571.4	...	1580.2	...
X456	pos	2.51	1080.4	1510.2	...	1595.4	...	1453.7	...	1458.6	...
X1688	neg	2.44	301.119	1510.4	...	1390.8	...	1594	...	1597.6	...
X1108	pos	5.4	599.341	1511.6	...	1596.4	...	1596.4	...	1591.3	...
X239	pos	1.82	463.217	1511.9	...	1598	...	1598	...	1594.7	...
X1750	neg	2.6	298.052	1513.9	...	1586.8	...	1593.2	...	1368	...
X1821	neg	2.8	665.173	1514.6	...	1406.6	...	1591	...	1584.4	...
X2198	neg	4.26	681.168	1514.6	...	1503.2	...	1451	...	1512.8	...
X2007	neg	3.38	445.208	1515.4	...	1561.4	...	1435.1	...	1533.2	...
X2025	neg	3.39	436.224	1515.4	...	1598	...	1284.8	...	1596.9	...
X1546	neg	2.02	298.141	1515.7	...	1598	...	1558.1	...	1598	...
X79	pos	1.14	351.176	1515.8	...	1584.2	...	1292	...	1294.4	...
X1918	neg	3.13	189.077	1516.3	...	1584	...	1596.4	...	1510.1	...
X145	pos	1.55	220.118	1516.6	...	1598	...	1525.9	...	1594	...
X1592	neg	2.2	524.178	1516.9	...	1253.8	...	1355.6	...	1087	..:
X1919	neg	3.14	840.106	1516.9	...	1575.4	...	1591.1	...	1597.3	...
X1030	pos	4.59	815.466	1517.1	...	1597.4	...	1563.4	...	1477.8	...
X1215	neg	0.83	447.163	1517.3	...	448.2	:::	1092.4	...	843.3	.::
X2056	neg	3.49	593.152	1517.3	...	1199.8	...	1480.6	...	1595.5	...
X457	pos	2.51	641.362	1517.7	...	1596.1	...	1587.6	...	1457.8	...
X468	pos	2.54	491.207	1517.9	...	1460.5	...	1502.6	...	1598	...
X1581	neg	2.17	407.157	1518.5	...	1598	...	1597.6	...	1595.5	...
X1035	pos	4.63	679.298	1519	...	1597.5	...	1094.4	...	1597.6	...
X836	pos	3.54	571.194	1520.2	...	1589	...	1393.9	...	1442.2	...
X710	pos	3.24	441.224	1521.5	...	1548.9	...	1378.7	...	1447.1	...
X1883	neg	3.03	439.209	1521.7	...	1566.5	...	1535.4	...	958	.::
X2322	neg	7.12	531.224	1522.1	...	1555	...	1375.7	...	1565.3	...
X1386	neg	1.39	240.051	1522.1	...	1593.2	...	1478.3	...	1308.4	...
X2172	neg	4.06	1064.53	1522.4	...	1585.2	...	1547.9	...	1488	...
X1846	neg	2.91	392.183	1522.5	...	1598	...	1593.1	...	1546.5	...
X846	pos	3.57	285.204	1522.5	...	1598	...	1594	...	1516.9	...
X2149	neg	3.95	533.187	1522.9	...	1592.4	...	1228.2	...	1405.7	...
X43	pos	0.97	277.092	1523	...	1598	...	1585.9	...	1587.8	...
X214	pos	1.76	181.05	1523.9	...	1593.2	...	1292	...	1162.2	..:
X1696	neg	2.45	389.145	1524.6	...	1554.5	...	1584.6	...	1495.3	...
X331	pos	2.17	332.171	1524.9	...	845.6	.::	1166	...	1557.8	...
X2199	neg	4.27	592.299	1524.9	...	1598	...	1595.3	...	1505.1	...
X1575	neg	2.11	329.124	1525	...	1379.6	...	1592.6	...	1598	...
X1837	neg	2.86	472.146	1525.2	...	746	.::	1536	...	1448.4	...
X2058	neg	3.5	314.209	1525.4	...	1598	...	1597.1	...	1533.1	...
X2303	neg	6.11	885.52	1525.8	...	1586.8	...	1307.7	...	1446.9	...
X1869	neg	2.98	657.784	1526.7	...	1590.4	...	1496.6	...	1576.4	...
X718	pos	3.26	424.231	1526.8	...	1598	...	1598	...	1590.5	...
X2216	neg	4.45	263.129	1526.9	...	1590.4	...	1494.2	...	1427.7	...
X1383	neg	1.36	609.174	1527	...	1598	...	1061.6	...	1224.8	..:
X1157	pos	7.69	286.144	1528	...	1598	...	1581.7	...	1598	...
X1810	neg	2.77	335.135	1528.2	...	1598	...	1218.4	...	1422.3	...
X705	pos	3.22	561.304	1528.9	...	1598	...	1598	...	1596.5	...
X2029	neg	3.39	726.326	1529.5	...	1596.9	...	1437.7	...	1583.2	...
X822	pos	3.46	396.196	1529.7	...	1598	...	1597.7	...	1580.3	...
X964	pos	4.02	528.771	1529.8	...	1592.1	...	1569.8	...	1597.1	...
X246	pos	1.85	399.177	1529.9	...	1597.4	...	1482.8	...	1597.3	...
X41	pos	0.97	322.15	1530.7	...	1595.7	...	1577	...	1598	...
X1654	neg	2.33	355.094	1530.8	...	1173	...	1567.7	...	1506	...
X679	pos	3.13	547.201	1530.8	...	1300.9	...	1594	...	1585.8	...
X1991	neg	3.33	708.064	1531	...	1597.3	...	1480.6	...	1598	...
X1250	neg	0.9	306.12	1531.1	...	1597.5	...	1592.8	...	1439.2	...
X1783	neg	2.68	315.109	1531.3	...	1588.9	...	1588.7	...	1362.7	...
X2099	neg	3.72	665.23	1531.4	...	1595.7	...	1266.2	...	1418.8	...
X2214	neg	4.43	377.182	1531.9	...	1576.3	...	1175.5	...	1333.6	...
X1508	neg	1.86	325.093	1531.9	...	1595.9	...	1201.7	...	1563.3	...
X1980	neg	3.32	739.108	1532.7	...	1004.5	..:	1523.3	...	1220.4	..:
X1903	neg	3.08	321.156	1533.4	...	1377.4	...	1590.5	...	1543.1	...
X697	pos	3.2	578.319	1533.7	...	1598	...	1597.7	...	1580.5	...
X2052	neg	3.47	444.166	1533.9	...	1004.9	..:	1532.9	...	1582.6	...
X1850	neg	2.92	1062.35	1534.4	...	1578.2	...	1545.4	...	1529.6	...
X1647	neg	2.3	309.12	1534.6	...	1596.9	...	1521.1	...	474	:::
X1631	neg	2.27	135.045	1534.8	...	1527.6	...	1512.2	...	1585.6	...
X1582	neg	2.17	355.103	1534.9	...	1585.9	...	1328.4	...	1519.2	...
X1848	neg	2.92	274.166	1535	...	1589.7	...	1210.7	...	1416.7	...
X896	pos	3.79	458.298	1535.3	...	1598	...	1590.8	...	1502.9	...
X664	pos	3.09	774.399	1535.6	...	1598	...	1591.2	...	1506.3	...
X961	pos	4.01	526.293	1535.7	...	1580.2	...	1422.6	...	1575.8	...
X2227	neg	4.63	507.281	1536	...	1595	...	1591.7	...	1589.6	...
X1381	neg	1.36	587.192	1536	...	1598	...	1013.6	...	1394.4	...
X1352	neg	1.29	261.007	1536.1	...	1593.4	...	1321.9	...	1074.7	..:
X125	pos	1.42	517.156	1536.4	...	1453.6	...	1553.8	...	1131.8	..:
X828	pos	3.48	472.226	1536.5	...	1598	...	1598	...	1595.7	...
X1401	neg	1.48	368.139	1537	...	1582	...	1129.5	...	1101.6	..:
X3	pos	0.8	230.102	1537.3	...	1557.5	...	1595.5	...	1567	...
X259	pos	1.92	460.15	1537.4	...	1580.2	...	1521.1	...	1591.8	...
X382	pos	2.34	425.196	1537.7	...	1503.2	...	1441.8	...	1200.5	..:
X1507	neg	1.86	163.04	1538.4	...	1596.9	...	1335.2	...	1536.1	...
X1399	neg	1.47	249.124	1539	...	1501.3	...	1571.6	...	1471.2	...
X248	pos	1.86	284.197	1539.1	...	1587.4	...	1197.5	...	1575.3	...
X1497	neg	1.82	190.054	1539.3	...	1587.9	...	1514.6	...	1595.9	...
X1760	neg	2.63	505.193	1539.4	...	1492.9	...	1590.7	...	1510.6	...
X2020	neg	3.39	297.098	1539.4	...	1536.6	...	1575.8	...	1595.6	...
X1892	neg	3.05	693.287	1539.9	...	1191.5	...	1562.7	...	1583.6	...
X2164	neg	4.03	432.224	1539.9	...	1569.9	...	1556.6	...	1491.8	...
X1375	neg	1.36	364.099	1540.1	...	1596.7	...	1486.4	...	955.3	.::
X2316	neg	6.68	515.192	1540.2	...	1566.5	...	1440.6	...	1542	...
X1611	neg	2.21	705.168	1540.3	...	624.7	:::	1391.4	...	1564.7	...
X1880	neg	3.02	338.089	1540.8	...	1509.6	...	1554.8	...	1596	...
X2031	neg	3.4	180.067	1541.1	...	1531.9	...	1511.8	...	1297.9	...
X1011	pos	4.33	191.143	1541.2	...	1589.7	...	1546.6	...	1482.5	...
X392	pos	2.38	401.115	1541.9	...	1534.7	...	1579.5	...	1346.9	...
X1207	neg	0.82	420.199	1542.6	...	1592.7	...	1451	...	788.7	.::
X2222	neg	4.57	405.156	1542.9	...	1203.7	...	1583.3	...	1517.1	...
X1323	neg	1.17	349.162	1543	...	1545.4	...	1529.3	...	916.5	.::
X2238	neg	4.76	775.283	1543.1	...	1573.7	...	1442.9	...	1597.6	...
X808	pos	3.41	412.214	1543.1	...	1596	...	1557	...	1544.6	...
X31	pos	0.95	213.087	1543.4	...	1598	...	1503.1	...	1598	...
X2060	neg	3.5	1110.53	1543.5	...	1587.4	...	1531.2	...	1594.5	...
X1089	pos	4.98	690.343	1543.9	...	1597.4	...	1594.4	...	1481.1	...
X1480	neg	1.78	404.084	1544.1	...	1208.2	...	1233.7	...	719.8	.::
X516	pos	2.68	209.117	1544.6	...	1588.3	...	1565.8	...	1383.4	...
X1564	neg	2.08	756.499	1545.1	...	1596.8	...	1561.2	...	1454.9	...
X100	pos	1.25	518.152	1545.4	...	1596.7	...	1594.3	...	1386.4	...
X2261	neg	5.06	427.161	1545.5	...	1597.4	...	1572.7	...	1366	...
X335	pos	2.18	240.171	1545.7	...	1594.6	...	1251.7	...	1517.6	...
X2208	neg	4.35	415.197	1546.2	...	1588.3	...	1574	...	1374.8	...
X578	pos	2.9	539.324	1546.8	...	1597.4	...	1536.1	...	1597.3	...
X603	pos	2.99	219.149	1547.2	...	1592.7	...	1286	...	1382.6	...
X614	pos	3.01	340.103	1547.6	...	1542.1	...	1565.4	...	1596	...
X1307	neg	1.1	517.131	1547.8	...	999.3	..:	1521.2	...	1133.7	..:
X698	pos	3.2	463.256	1547.8	...	1598	...	1598	...	1592.8	...
X1953	neg	3.22	576.304	1548	...	1598	...	1596.6	...	1572.2	...
X1489	neg	1.8	254.067	1548.3	...	1597.4	...	1278.8	...	1453.5	...
X512	pos	2.66	318.04	1548.6	...	1598	...	1575.3	...	1556.5	...
X2039	neg	3.44	595.166	1548.8	...	1482.2	...	1492.1	...	1512.1	...
X67	pos	1.08	261.124	1549.1	...	1574.4	...	1561	...	1521.6	...
X1238	neg	0.87	634.256	1549.2	...	1595.4	...	1504.1	...	1570.8	...
X1820	neg	2.79	300.193	1549.2	...	1598	...	1598	...	1591.7	...
X543	pos	2.76	302.208	1549.4	...	1598	...	1597.6	...	1596.4	...
X1979	neg	3.31	739.818	1549.5	...	1574.1	...	1590.6	...	1597	...
X958	pos	3.98	571.193	1549.8	...	1576.7	...	1311.9	...	1574.9	...
X1282	neg	1	111.008	1550.5	...	1593.7	...	1441.6	...	1582.9	...
X2051	neg	3.46	641.173	1550.6	...	1535	...	1588.2	...	1577.5	...
X1955	neg	3.23	1158.63	1550.7	...	1598	...	1565.4	...	1594.7	...
X939	pos	3.89	268.202	1550.8	...	1584.1	...	1536.9	...	1591.6	...
X1406	neg	1.51	195.03	1550.9	...	998.4	..:	1467.3	...	1598	...
X795	pos	3.38	346.186	1550.9	...	1597.2	...	1522.1	...	1027.6	..:
X1154	pos	7.68	571.281	1550.9	...	1598	...	1495.8	...	1597.1	...
X765	pos	3.36	240.16	1551.6	...	1586.8	...	1416.8	...	1320.3	...
X1118	pos	5.92	530.296	1551.7	...	1598	...	1331.7	...	1598	...
X848	pos	3.57	543.351	1551.9	...	1598	...	1598	...	1590.4	...
X2215	neg	4.45	427.197	1552.1	...	1551	...	1557.9	...	1437.8	...
X2309	neg	6.16	1077.44	1552.2	...	1589.1	...	1538.9	...	1582.8	...
X1827	neg	2.83	500.134	1552.5	...	1598	...	1035.6	...	1125.5	..:
X35	pos	0.95	203.139	1553.1	...	1598	...	1586.4	...	1598	...
X1888	neg	3.05	685.252	1553.2	...	1501.2	...	1512.4	...	1590.1	...
X326	pos	2.16	177.055	1553.4	...	1589	...	1455.6	...	1484.1	...
X1518	neg	1.89	503.141	1553.6	...	1578.6	...	1573.7	...	1565.5	...
X2305	neg	6.15	242.176	1553.7	...	1593.2	...	1468	...	1062.3	..:
X613	pos	3	373.184	1553.8	...	1578.2	...	1571.3	...	1598	...
X401	pos	2.39	165.055	1554	...	1509.1	...	1589.7	...	1348.9	...
X47	pos	0.99	251.151	1554	...	1569.2	...	1060.5	...	1465.3	...
X1705	neg	2.46	774.208	1554.1	...	1338	...	1595.1	...	1595.6	...
X862	pos	3.62	578.319	1554.1	...	1598	...	1598	...	1596.5	...
X1222	neg	0.84	719.275	1554.2	...	1556.9	...	1423.4	...	1097.3	..:
X120	pos	1.38	206.045	1554.3	...	1595.6	...	1207	...	1521.5	...
X1824	neg	2.81	390.168	1554.4	...	1598	...	1595.6	...	1597	...
X1804	neg	2.74	463.145	1554.6	...	1583.8	...	1588.3	...	1512.9	...
X872	pos	3.65	770.432	1554.6	...	1597.5	...	1586.5	...	1530.7	...
X838	pos	3.54	673.377	1555.2	...	1598	...	1597	...	1533.2	...
X2008	neg	3.38	790.366	1555.3	...	1597.4	...	1584.8	...	1451.6	...
X394	pos	2.38	295.165	1556.1	...	1557.1	...	1085.3	...	1361.3	...
X842	pos	3.57	355.046	1556.2	...	1534.4	...	1427.5	...	12.1	:::
X1802	neg	2.74	285.125	1556.6	...	1524.5	...	1417.2	...	1400.7	...
X2288	neg	5.46	569.224	1556.6	...	1597	...	1364.1	...	1546.6	...
X2145	neg	3.93	266.187	1556.8	...	1594.3	...	1546.8	...	1570.6	...
X535	pos	2.73	288.192	1557.1	...	1596.9	...	1535.6	...	1595.7	...
X662	pos	3.08	362.211	1557.3	...	1598	...	1598	...	1592.9	...
X229	pos	1.79	304.177	1557.7	...	1587.6	...	1108.8	...	1586.9	...
X1102	pos	5.25	588.376	1557.7	...	1596.1	...	1592.4	...	1471.7	...
X1763	neg	2.65	355.104	1558	...	1577.1	...	1555.9	...	1163.3	..:
X269	pos	1.97	161.107	1558.2	...	1593.2	...	1460.2	...	1167.4	..:
X675	pos	3.12	531.206	1558.3	...	1434.6	...	1538.4	...	1589.6	...
X967	pos	4.02	371.207	1558.5	...	1563.1	...	1576.8	...	1543.2	...
X755	pos	3.32	413.755	1559.1	...	1595.3	...	1561.3	...	1382	...
X1424	neg	1.64	697.172	1559.2	...	1596.7	...	1453.3	...	1401.5	...
X2092	neg	3.68	657.784	1559.4	...	1438.1	...	1546.9	...	1592.5	...
X414	pos	2.41	495.246	1559.4	...	1598	...	1598	...	1596.2	...
X1835	neg	2.86	389.146	1559.5	...	1118.4	..:	1584.3	...	1594.7	...
X116	pos	1.34	219.134	1559.5	...	1392.4	...	911.9	...	279.1	:::
X365	pos	2.25	405.213	1559.5	...	1598	...	1598	...	1404	...
X148	pos	1.55	346.198	1559.7	...	1594.8	...	1343.3	...	1598	...
X517	pos	2.68	244.097	1560.3	...	1584	...	1570.6	...	1326.7	...
X122	pos	1.41	529.204	1560.4	...	1365.7	...	1395.8	...	839.3	.::
X1861	neg	2.95	491.176	1560.8	...	1531.8	...	1570.9	...	1244.9	..:
X1121	pos	6.06	444.271	1561	...	1591.7	...	1300.5	...	1588.3	...
X899	pos	3.81	614.309	1561.3	...	1598	...	1578.7	...	1598	...
X1251	neg	0.9	536.113	1561.3	...	1598	...	1596.3	...	1481.6	...
X1082	pos	4.95	536.758	1561.9	...	1309.6	...	1571.4	...	1595.1	...
X980	pos	4.07	889.241	1562.4	...	1485.6	...	1495	...	1588.3	...
X655	pos	3.07	470.298	1562.4	...	1598	...	1594.3	...	1480.8	...
X56	pos	1.01	273.145	1562.6	...	1592.1	...	851.2	...	355.4	:::
X1985	neg	3.33	672.143	1562.8	...	1596.9	...	1573	...	1594	...
X1220	neg	0.84	433.135	1562.9	...	1331.5	...	1595.5	...	906.4	.::
X1421	neg	1.63	260.114	1562.9	...	1541.9	...	1229.3	...	1017.4	.::
X1151	pos	7.64	288.159	1562.9	...	1598	...	1579.4	...	1598	...
X547	pos	2.77	492.188	1563.5	...	1548.2	...	1463.9	...	1459.6	...
X2191	neg	4.17	917.236	1563.6	...	1376.3	...	1582.6	...	1583.9	...
X826	pos	3.47	316.223	1563.6	...	1598	...	1597	...	1564	...
X1645	neg	2.29	371.23	1563.9	...	1595.4	...	1571.6	...	959.2	.::
X886	pos	3.75	394.198	1564	...	1598	...	1598	...	1594.9	...
X1017	pos	4.37	475.292	1564.1	...	1598	...	1597.4	...	1496.4	...
X1192	neg	0.79	464.118	1564.1	...	1598	...	1597.7	...	1597.7	...
X669	pos	3.11	493.282	1564.2	...	1562.6	...	1592.7	...	1320.6	...
X1303	neg	1.09	258.062	1564.2	...	1592.5	...	1416.1	...	1535.8	...
X918	pos	3.84	534.291	1564.4	...	1202	...	1582.6	...	1588.5	...
X2112	neg	3.79	623.162	1564.4	...	1336.8	...	1509.8	...	1572.7	...
X1944	neg	3.2	328.225	1564.9	...	1598	...	1597.6	...	1577.6	...
X1732	neg	2.54	263.14	1565	...	1598	...	1536.5	...	1598	...
X851	pos	3.58	427.292	1565	...	1598	...	1598	...	1541	...
X1723	neg	2.51	161.082	1565.5	...	1312.8	...	1579.2	...	1572.1	...
X1198	neg	0.8	472.203	1565.7	...	1508.6	...	1595.1	...	1595.4	...
X321	pos	2.14	409.172	1565.7	...	1598	...	1598	...	1560.9	...
X1243	neg	0.87	350.099	1565.8	...	1591.2	...	1379.9	...	1598	...
X1505	neg	1.86	388.089	1565.9	...	884.3	.::	1087.7	...	638.7	.::
X308	pos	2.08	417.242	1566.4	...	1597.4	...	1593.4	...	1596.7	...
X302	pos	2.07	428.156	1566.5	...	699.2	:::	1437.3	...	580.6	:::
X877	pos	3.68	476.192	1566.5	...	1597.1	...	1579.4	...	1597.7	...
X1107	pos	5.38	303.087	1567	...	1570.6	...	1388.5	...	1595.1	...
X1816	neg	2.78	411.187	1567.2	...	1435	...	1594.9	...	1469.2	...
X1831	neg	2.85	455.154	1567.3	...	1553.7	...	1585.8	...	1520.2	...
X473	pos	2.58	597.183	1567.8	...	1573.7	...	1523.3	...	1502.4	...
X1658	neg	2.38	313.093	1567.8	...	1592.9	...	1589.4	...	1484.3	...
X66	pos	1.08	260.077	1567.8	...	1597.5	...	1466.7	...	1417.7	...
X241	pos	1.84	327.107	1567.9	...	1596.9	...	1407.7	...	1507.7	...
X65	pos	1.08	224.056	1568.5	...	1597.5	...	1443.3	...	1374.9	...
X1849	neg	2.92	403.161	1568.6	...	1598	...	1598	...	1597.3	...
X720	pos	3.26	223.06	1568.8	...	1165.5	...	1468.5	...	1561.1	...
X1725	neg	2.51	425.193	1568.8	...	1585.9	...	1498.4	...	1307.2	...
X253	pos	1.87	399.235	1569	...	1598	...	1579	...	1598	...
X618	pos	3.02	491.213	1569.1	...	1495.6	...	1571.8	...	1596.4	...
X1256	neg	0.92	281.126	1569.1	...	1598	...	853.1	...	1086.7	..:
X1853	neg	2.93	714.332	1569.3	...	1598	...	1597	...	1555.5	...
X128	pos	1.43	251.139	1569.5	...	1151.3	..:	1580.6	...	1519.8	...
X762	pos	3.35	456.187	1569.8	...	1591	...	1454.7	...	1552.2	...
X1511	neg	1.86	470.016	1570	...	1598	...	1593.9	...	1465.8	...
X1382	neg	1.36	384.084	1570.4	...	1498.3	...	1343.1	...	1597.4	...
X97	pos	1.23	434.123	1570.6	...	1598	...	1596.6	...	1586.8	...
X2085	neg	3.66	593.151	1570.8	...	1564.9	...	1383.4	...	1557.2	...
X1854	neg	2.93	243.171	1570.8	...	1598	...	1585	...	1598	...
X1217	neg	0.84	298.07	1570.8	...	1598	...	1591.1	...	1598	...
X1471	neg	1.77	365.135	1571	...	1578.5	...	1368.2	...	711.3	.::
X568	pos	2.84	227.128	1571.1	...	1548	...	1581.9	...	1500.7	...
X88	pos	1.16	166.086	1571.2	...	1238.6	...	1592.4	...	1592.7	...
X1175	pos	7.89	298.274	1571.4	...	1558.8	...	1592	...	1566.3	...
X60	pos	1.03	356.12	1571.4	...	1596.9	...	1584.9	...	1594.3	...
X1194	neg	0.79	138.056	1571.6	...	1598	...	1597	...	1512.6	...
X1128	pos	6.57	395.291	1572.5	...	1588.6	...	1507	...	1581.9	...
X2001	neg	3.34	203.083	1572.6	...	1513	...	1370.5	...	1355.6	...
X64	pos	1.08	242.066	1572.6	...	1596.9	...	1546	...	1298.7	...
X1999	neg	3.34	245.093	1572.8	...	1579.4	...	1534.3	...	1484.1	...
X661	pos	3.08	565.157	1572.8	...	1586.9	...	1590.1	...	1587.7	...
X1818	neg	2.78	490.172	1572.9	...	1583.4	...	1479.4	...	1588.1	...
X242	pos	1.84	165.055	1572.9	...	1596.4	...	1354.7	...	1511.4	...
X1355	neg	1.32	118.904	1572.9	...	1597.3	...	1592	...	1361.4	...
X624	pos	3.02	614.209	1573.1	...	1598	...	1579.5	...	1566.7	...
X1305	neg	1.09	196.061	1573.3	...	1595.2	...	1438.2	...	1499.9	...
X1071	pos	4.94	528.299	1573.4	...	1488.3	...	1590.8	...	1594.7	...
X757	pos	3.33	245.093	1573.4	...	1579.3	...	1551.9	...	1493.5	...
X255	pos	1.88	357.687	1573.5	...	1547.5	...	1582.9	...	1543.2	...
X449	pos	2.47	412.046	1573.6	...	1598	...	1561.5	...	1576.6	...
X1182	neg	0.77	276.072	1573.7	...	1482.7	...	1591.5	...	1472.5	...
X843	pos	3.57	399.163	1574	...	1450.4	...	1589.4	...	1596.9	...
X1445	neg	1.73	203.082	1574	...	1593.9	...	1592.6	...	680.6	.::
X243	pos	1.84	147.044	1574	...	1596.4	...	1270.3	...	1555.2	...
X860	pos	3.61	644.32	1574.1	...	1586.2	...	1507.2	...	1592.6	...
X2181	neg	4.12	696.288	1574.2	...	1598	...	1344.2	...	1556.5	...
X733	pos	3.29	273.076	1574.3	...	1591.1	...	1181.5	...	1530.3	...
X1390	neg	1.43	211.025	1574.4	...	1394.7	...	1563.8	...	660.6	.::
X1537	neg	1.97	334.057	1574.6	...	1346.8	...	1559.6	...	996.2	.::
X419	pos	2.42	372.213	1574.6	...	1592.7	...	1324.8	...	1572.7	...
X231	pos	1.8	270.193	1574.8	...	1579.6	...	1035.7	...	1463	...
X1230	neg	0.86	330.115	1575.4	...	1598	...	1557.9	...	1545.4	...
X1680	neg	2.41	237.041	1575.5	...	1598	...	1597.4	...	1573.4	...
X1993	neg	3.33	607.131	1575.6	...	1591.4	...	1534.6	...	1304.1	...
X2123	neg	3.88	1162.53	1575.7	...	1589.4	...	1533.9	...	1490.6	...
X529	pos	2.72	303.134	1575.8	...	1597.4	...	1590.7	...	1531	...
X1264	neg	0.95	239.067	1575.9	...	1596.1	...	1541.3	...	1186	..:
X882	pos	3.71	435.259	1575.9	...	1598	...	1595.7	...	1560	...
X2096	neg	3.69	474.177	1576.1	...	1453.2	...	1545.2	...	1590.6	...
X2105	neg	3.76	471.187	1576.2	...	1588.3	...	1530.2	...	1597.5	...
X366	pos	2.26	373.245	1576.2	...	1595.3	...	1596.9	...	1211.4	..:
X949	pos	3.94	535.203	1576.4	...	1594.2	...	1399	...	1326.6	...
X1278	neg	0.99	433.06	1576.5	...	1380.6	...	1593.6	...	1234.5	..:
X374	pos	2.29	393.223	1576.6	...	1586.7	...	1536.6	...	1434.9	...
X1539	neg	1.97	134.047	1576.6	...	1597.4	...	1588.9	...	1096.3	..:
X1472	neg	1.77	403.11	1576.7	...	1594.4	...	1296.9	...	1365.5	...
X1946	neg	3.2	280.083	1577	...	1475.3	...	1217.8	...	862.7	.::
X2298	neg	5.96	1057.57	1577.1	...	1596.7	...	1449.9	...	1592.3	...
X411	pos	2.4	221.045	1577.1	...	1598	...	1597.3	...	1579.8	...
X2283	neg	5.27	386.161	1577.4	...	1588.2	...	1332.7	...	1570.5	...
X480	pos	2.58	212.092	1577.4	...	1597.5	...	1288.2	...	1577.8	...
X1228	neg	0.86	241.036	1577.6	...	1362.5	...	1517.8	...	1590.5	...
X2183	neg	4.13	609.182	1577.6	...	1586.1	...	1454.8	...	1336.7	...
X1655	neg	2.35	903.24	1577.6	...	1588.2	...	1594.3	...	1575.4	...
X953	pos	3.94	644.32	1577.6	...	1598	...	1596.4	...	1597.5	...
X1356	neg	1.32	116.907	1577.7	...	1596.6	...	1591.4	...	1270.2	..:
X597	pos	2.97	328.223	1577.7	...	1598	...	1511.7	...	1598	...
X979	pos	4.07	609.182	1577.8	...	1578.4	...	1389.7	...	1555.6	...
X1075	pos	4.95	544.236	1577.9	...	450.8	:::	1577.6	...	1591.8	...
X15	pos	0.88	538.129	1578.3	...	1598	...	1596.9	...	1596.6	...
X1350	neg	1.27	315.072	1578.4	...	1587.2	...	1408	...	1274.5	..:
X989	pos	4.11	611.197	1578.6	...	1586.1	...	1440.8	...	1515.6	...
X612	pos	3	441.224	1578.9	...	1578.7	...	1490.9	...	1103.8	..:
X2231	neg	4.66	845.214	1579.1	...	1518.1	...	1585.7	...	1588.6	...
X739	pos	3.3	538.252	1579.1	...	1598	...	1597	...	1585.4	...
X615	pos	3.01	336.192	1579.1	...	1598	...	1598	...	1592.9	...
X1186	neg	0.78	387.115	1579.2	...	1593	...	1589.8	...	1417.7	...
X1171	pos	7.8	318.191	1579.2	...	1598	...	1598	...	1598	...
X2142	neg	3.91	429.177	1579.3	...	1536.4	...	1584.9	...	1597.6	...
X684	pos	3.15	591.314	1579.5	...	1598	...	1597.5	...	1596.5	...
X84	pos	1.15	508.204	1579.6	...	1554	...	1596.4	...	1493.1	...
X2158	neg	3.99	241.108	1579.7	...	1592.6	...	1419.8	...	1457.4	...
X483	pos	2.59	624.317	1579.7	...	1598	...	1598	...	1595.9	...
X1817	neg	2.78	593.245	1580	...	1455.2	...	1595.1	...	1596.8	...
X1714	neg	2.49	195.066	1580	...	1585.2	...	1551.4	...	1504.1	...
X1443	neg	1.73	365.018	1580.5	...	700.5	:::	1543	...	1176.9	..:
X2255	neg	4.99	717.308	1580.9	...	1480.7	...	1572.6	...	1595	...
X2203	neg	4.31	385.151	1581.1	...	1536.1	...	1567.8	...	1547.9	...
X349	pos	2.2	370.114	1581.6	...	1596	...	1589.8	...	1598	...
X955	pos	3.95	498.329	1581.6	...	1598	...	1593.1	...	1449.7	...
X1986	neg	3.33	679.111	1581.8	...	1337.5	...	1438.2	...	1544.8	...
X1234	neg	0.87	453.155	1582	...	757.1	.::	1143.3	...	812.9	.::
X1782	neg	2.68	351.13	1582.1	...	1108.6	..:	1415.5	...	1594	...
X1517	neg	1.89	293.125	1582.1	...	1493.9	...	1553.5	...	1562.8	...
X921	pos	3.84	527.763	1582.1	...	1568.1	...	1471.2	...	1593.4	...
X1113	pos	5.51	525.748	1582.1	...	1587.8	...	1583.1	...	1590.4	...
X1843	neg	2.89	273.088	1582.8	...	1395.3	...	1543.6	...	1455	...
X2264	neg	5.12	659.099	1582.9	...	1575.9	...	1506.9	...	1595.7	...
X1648	neg	2.31	391.209	1583	...	1597.5	...	1550.5	...	1543.3	...
X1652	neg	2.32	413.103	1583	...	1598	...	1019	...	1469	...
X1314	neg	1.12	611.183	1583.1	...	1595.3	...	1575.8	...	1174.5	..:
X1601	neg	2.21	165.056	1583.2	...	1574.1	...	1594.4	...	1478	...
X1752	neg	2.61	642.24	1583.3	...	1558.2	...	1490.2	...	1380.9	...
X606	pos	2.99	934.501	1583.3	...	1576.6	...	1524.7	...	1593.1	...
X1084	pos	4.95	548.306	1583.3	...	1598	...	1393.9	...	1450.3	...
X2053	neg	3.47	689.319	1583.3	...	1598	...	1598	...	1562.9	...
X732	pos	3.29	735.367	1583.4	...	1598	...	1597.1	...	1510.3	...
X1713	neg	2.48	359.131	1583.6	...	1581.2	...	1593.3	...	1597.6	...
X1117	pos	5.82	685.428	1583.6	...	1598	...	1593.8	...	1506.3	...
X18	pos	0.9	332.182	1583.7	...	1567.1	...	1014	...	1286.9	...
X159	pos	1.62	276.171	1583.7	...	1580	...	1062.9	...	1508	...
X650	pos	3.05	207.138	1583.7	...	1586.2	...	1533.3	...	1387.9	...
X1748	neg	2.59	210.077	1583.7	...	1597.5	...	1325.8	...	1550.7	...
X717	pos	3.26	484.313	1583.8	...	1598	...	1597.1	...	1490.5	...
X960	pos	3.98	400.244	1583.9	...	1597.3	...	1260.4	...	1548.9	...
X98	pos	1.24	199.108	1584.1	...	1587.9	...	677.8	..:	266.5	:::
X1344	neg	1.22	340.104	1584.1	...	1598	...	1591.4	...	1051.1	..:
X1807	neg	2.75	452.149	1584.2	...	608.1	:::	1571.8	...	880.5	.::
X1398	neg	1.47	367.125	1584.2	...	1332	...	1300.1	...	1252.8	..:
X1895	neg	3.06	445.171	1584.2	...	1598	...	1544.9	...	1560	...
X500	pos	2.63	479.262	1584.3	...	1598	...	1598	...	1594.7	...
X1708	neg	2.47	771.198	1584.4	...	1534.7	...	1592.2	...	1494.6	...
X2176	neg	4.09	607.167	1584.4	...	1571.4	...	1483	...	1543.2	...
X1330	neg	1.18	593.147	1584.4	...	1580	...	1424.7	...	1598	...
X1935	neg	3.18	463.125	1584.5	...	1591.6	...	1484.5	...	1545.8	...
X441	pos	2.45	298.213	1584.5	...	1595.1	...	1470.5	...	1536.3	...
X1863	neg	2.96	611.162	1584.6	...	1579.8	...	1259.9	...	1586.7	...
X460	pos	2.52	449.243	1584.6	...	1598	...	1598	...	1596.5	...
X115	pos	1.33	292.118	1584.7	...	1596.1	...	1492.6	...	1432.6	...
X250	pos	1.87	387.272	1584.8	...	1598	...	1536.8	...	1597.3	...
X2304	neg	6.13	327.218	1584.9	...	1536.2	...	1578.6	...	1590.4	...
X2120	neg	3.86	565.157	1584.9	...	1554.4	...	1529.8	...	1474.7	...
X1620	neg	2.23	465.104	1585	...	1485.3	...	1566.9	...	1572.6	...
X109	pos	1.33	655.271	1585.2	...	1597.5	...	1506.1	...	1520.1	...
X49	pos	0.99	318.119	1585.2	...	1598	...	1598	...	1597.3	...
X12	pos	0.86	541.263	1585.3	...	1561.8	...	1338.7	...	758.8	.::
X1178	pos	7.93	302.175	1585.3	...	1598	...	1501.9	...	1591.4	...
X1045	pos	4.8	414.337	1585.4	...	1314.1	...	1539.4	...	1591.3	...
X409	pos	2.4	239.055	1585.4	...	1598	...	1597.3	...	1568.5	...
X2310	neg	6.26	599.299	1585.5	...	1381.2	...	1596.3	...	1366.2	...
X1248	neg	0.88	184.062	1585.5	...	1508.4	...	724.6	..:	1552.3	...
X902	pos	3.82	449.179	1585.5	...	1596.2	...	1502	...	1592.4	...
X763	pos	3.36	396.694	1585.5	...	1598	...	1595.9	...	1539.2	...
X2297	neg	5.9	375.166	1585.7	...	1587.2	...	1484.7	...	1591.9	...
X691	pos	3.17	630.346	1585.9	...	1598	...	1598	...	1572.8	...
X276	pos	1.98	347.189	1586	...	1586.7	...	1457.6	...	1527.3	...
X633	pos	3.02	533.775	1586	...	1591.1	...	1594.3	...	1598	...
X1297	neg	1.05	509.151	1586	...	1598	...	1112.1	...	1216.8	..:
X391	pos	2.38	316.223	1586.1	...	1598	...	1435.7	...	1548.8	...
X2002	neg	3.35	500.178	1586.1	...	1598	...	1460.5	...	1519.1	...
X1110	pos	5.5	1028.51	1586.2	...	1578.8	...	1534.1	...	1558.2	...
X560	pos	2.82	187.123	1586.4	...	1587.7	...	1500.8	...	1421.2	...
X1967	neg	3.27	439.209	1586.5	...	1538.1	...	1514.6	...	1030	.::
X1364	neg	1.35	1024.35	1586.6	...	1598	...	1593.9	...	1552	...
X310	pos	2.09	517.156	1586.7	...	1559.9	...	1582.8	...	1546.4	...
X2000	neg	3.34	289.084	1586.7	...	1590.7	...	1554.3	...	963.2	.::
X138	pos	1.52	413.192	1586.8	...	1570.8	...	1379.6	...	967.4	.::
X2068	neg	3.56	671.363	1586.8	...	1597.4	...	1591.1	...	1468	...
X1973	neg	3.3	733.353	1586.8	...	1598	...	1597.1	...	1556.5	...
X1144	pos	7.39	274.144	1586.8	...	1598	...	1597.2	...	1595.6	...
X1521	neg	1.9	358.199	1587	...	1598	...	1593.5	...	1597.3	...
X1236	neg	0.87	539.162	1587.1	...	1592.3	...	1573.9	...	1466.7	...
X1949	neg	3.22	1104.36	1587.1	...	1598	...	1300.2	...	1576.7	...
X95	pos	1.2	342.119	1587.1	...	1598	...	1594.9	...	1207.2	..:
X2141	neg	3.9	395.192	1587.2	...	1590.3	...	1592	...	1510.9	...
X1328	neg	1.18	683.267	1587.2	...	1598	...	1594.5	...	1585.2	...
X1097	pos	5.11	569.104	1587.3	...	1455.1	...	1416.5	...	1597.1	...
X901	pos	3.82	597.183	1587.3	...	1494.5	...	1513.1	...	1591.3	...
X50	pos	1	253.128	1587.3	...	1579.1	...	1322.7	...	1539.7	...
X352	pos	2.21	467.119	1587.4	...	1581	...	1481.5	...	1572.5	...
X1190	neg	0.78	377.086	1587.4	...	1597.4	...	1397.3	...	1023.8	..:
X715	pos	3.25	552.806	1587.4	...	1598	...	1598	...	1583.3	...
X1289	neg	1.01	299.077	1587.5	...	1583.9	...	1593.2	...	1590.5	...
X316	pos	2.13	255.19	1587.5	...	1598	...	1390.4	...	1534.1	...
X1223	neg	0.85	350.056	1587.6	...	1591.4	...	1591.5	...	1053	..:
X1367	neg	1.35	236.093	1587.6	...	1596.1	...	1398.3	...	1502.5	...
X689	pos	3.16	472.182	1587.6	...	1596.7	...	1302.7	...	751.8	.::
X973	pos	4.03	542.288	1587.6	...	1598	...	1573.2	...	1465.5	...
X1095	pos	5.11	273.076	1587.7	...	1514.2	...	1421.5	...	1596.4	...
X1663	neg	2.4	325.093	1587.7	...	1585.1	...	1579	...	1455.7	...
X10	pos	0.85	276.144	1587.7	...	1595.5	...	1431.2	...	1440.1	...
X2165	neg	4.04	567.172	1587.8	...	1597.3	...	1403.4	...	1536.8	...
X478	pos	2.58	166.086	1587.8	...	1598	...	1358.8	...	1556	...
X1092	pos	5.01	555.296	1587.9	...	1453.5	...	1483	...	1596.3	...
X2177	neg	4.09	887.225	1587.9	...	1567.1	...	1507	...	1536.9	...
X406	pos	2.39	265.144	1587.9	...	1593	...	1555.7	...	1515.3	...
X770	pos	3.36	348.186	1587.9	...	1595.2	...	1561.2	...	1469.3	...
X1749	neg	2.6	124.04	1588	...	1598	...	1292.6	...	1546	...
X1063	pos	4.87	541.299	1588.1	...	1367.3	...	1437.9	...	1592	...
X1088	pos	4.98	906.506	1588.1	...	1589.5	...	1407.7	...	1592.4	...
X767	pos	3.36	825.409	1588.1	...	1592.7	...	1526.7	...	1593.7	...
X887	pos	3.75	342.203	1588.1	...	1598	...	1592.7	...	1597	...
X1941	neg	3.19	353.182	1588.2	...	1593.6	...	1591.5	...	1502.7	...
X981	pos	4.08	616.356	1588.2	...	1597.4	...	1593.8	...	1463.4	...
X24	pos	0.92	422.166	1588.2	...	1598	...	1597.8	...	1598	...
X1053	pos	4.84	263.082	1588.3	...	1590.3	...	1592.7	...	1568.3	...
X1799	neg	2.73	383.099	1588.4	...	1487.9	...	1064.2	...	683	:::
X346	pos	2.2	355.103	1588.4	...	1556.9	...	1590.8	...	1592.4	...
X1091	pos	5.01	636.411	1588.5	...	1354.3	...	1587.8	...	1597.6	...
X2179	neg	4.11	463.125	1588.5	...	1584.2	...	1380.2	...	1584.6	...
X1447	neg	1.74	447.108	1588.6	...	1575.9	...	1400.5	...	520.3	:::
X1331	neg	1.18	564.193	1588.6	...	1578.9	...	1595.6	...	1594.5	...
X810	pos	3.42	214.18	1588.6	...	1587.7	...	1433	...	1409	...
X479	pos	2.58	194.081	1588.6	...	1598	...	1333.3	...	1558.5	...
X381	pos	2.33	905.257	1588.7	...	1587.6	...	1592.3	...	1557.6	...
X338	pos	2.19	180.066	1588.7	...	1598	...	1527.7	...	1487.9	...
X909	pos	3.84	536.769	1588.8	...	866.5	.::	1596.7	...	1596.4	...
X1199	neg	0.8	302.051	1588.8	...	1423.5	...	1584.6	...	1596.1	...
X85	pos	1.16	492.088	1588.8	...	1517.3	...	1596.2	...	1544.5	...
X469	pos	2.54	619.164	1588.9	...	1596.7	...	1588.2	...	1590.1	...
X1333	neg	1.18	445.12	1589	...	1581.1	...	1584.5	...	1596	...
X261	pos	1.92	629.243	1589	...	1596.7	...	1589.7	...	1569.1	...
X2182	neg	4.13	487.125	1589.1	...	1361.8	...	1587.3	...	1596.2	...
X59	pos	1.02	256.177	1589.1	...	1586.1	...	998.9	...	1547.2	...
X2270	neg	5.13	271.061	1589.3	...	1565.7	...	1430	...	1596.4	...
X1899	neg	3.06	759.426	1589.3	...	1598	...	1597	...	1478.2	...
X1887	neg	3.05	636.291	1589.4	...	1457.3	...	1543.3	...	1593.6	...
X2022	neg	3.39	667.287	1589.5	...	1590	...	1501.4	...	1570.5	...
X2200	neg	4.27	365.182	1589.6	...	1581.3	...	1593.3	...	1517.7	...
X309	pos	2.09	213.124	1589.6	...	1587.6	...	811.5	...	183	:::
X1681	neg	2.43	259.072	1589.6	...	1598	...	1596.5	...	1558.7	...
X2257	neg	5	1032.54	1589.7	...	1569.7	...	1548.1	...	1597	...
X203	pos	1.74	504.172	1589.7	...	1597.4	...	1583.2	...	1494.1	...
X1740	neg	2.58	313.13	1589.8	...	1344.6	...	1588.9	...	1491.3	...
X1304	neg	1.09	110.025	1589.8	...	1595.2	...	1445.3	...	1359.9	...
X283	pos	1.99	323.16	1589.8	...	1596.7	...	1366.3	...	1403.9	...
X1649	neg	2.31	347.092	1589.8	...	1598	...	1057.9	...	1416.5	...
X1976	neg	3.3	277.156	1589.8	...	1598	...	1583.5	...	1598	...
X306	pos	2.08	497.225	1589.8	...	1598	...	1598	...	1530.9	...
X467	pos	2.53	441.227	1589.8	...	1598	...	1598	...	1592	...
X29	pos	0.94	395.203	1589.9	...	1441.9	...	1576.7	...	835.1	.::
X26	pos	0.92	203.118	1589.9	...	1587.6	...	1558.8	...	1593	...
X1224	neg	0.85	259.13	1590	...	1486.4	...	1068.3	...	1567.4	...
X1124	pos	6.15	987.442	1590	...	1569.6	...	1559.7	...	1590.3	...
X2262	neg	5.06	1136.55	1590.1	...	1581	...	1579.4	...	1597.6	...
X2286	neg	5.39	301.072	1590.1	...	1584.5	...	1397.6	...	1595	...
X1377	neg	1.36	425.042	1590.1	...	1598	...	1597.3	...	1574.4	...
X336	pos	2.19	427.208	1590.2	...	1597.2	...	1455.3	...	1497.3	...
X1041	pos	4.76	533.283	1590.3	...	1598	...	1575.6	...	1544.6	...
X1490	neg	1.8	448.144	1590.4	...	1567.4	...	1586	...	1594.9	...
X867	pos	3.64	595.167	1590.4	...	1570.8	...	1437.5	...	1570.7	...
X423	pos	2.42	207.065	1590.4	...	1579.5	...	1583.2	...	1486.1	...
X814	pos	3.43	371.168	1590.4	...	1583.7	...	1585.9	...	1595.2	...
X719	pos	3.26	205.05	1590.5	...	1481	...	1572.5	...	1515.1	...
X2090	neg	3.68	474.245	1590.5	...	1598	...	1509.8	...	1482.7	...
X330	pos	2.17	343.103	1590.6	...	1586.4	...	1585.5	...	1522.2	...
X317	pos	2.13	181.05	1590.6	...	1590.2	...	1566.8	...	1492.6	...
X113	pos	1.33	328.139	1590.6	...	1595.6	...	1355.4	...	1506.7	...
X1096	pos	5.11	598.057	1590.8	...	1577	...	1350.4	...	1597.1	...
X485	pos	2.6	347.124	1590.9	...	1386	...	1595.9	...	1594.5	...
X262	pos	1.92	265.155	1590.9	...	1597.4	...	1246.5	...	1487.8	...
X824	pos	3.47	474.761	1590.9	...	1598	...	1596.3	...	1482.6	...
X1753	neg	2.61	268.083	1591	...	1577.4	...	1449	...	1476.1	...
X1608	neg	2.21	504.136	1591	...	1591	...	1590.3	...	1559.6	...
X1728	neg	2.53	1078.38	1591	...	1597.2	...	1410.7	...	1477.9	...
X2041	neg	3.44	393.177	1591.1	...	1512.4	...	1592.2	...	1576.9	...
X1674	neg	2.4	163.04	1591.1	...	1586.8	...	1555.9	...	1415.1	...
X1112	pos	5.5	572.359	1591.2	...	1312.6	...	1567.4	...	1585.1	...
X840	pos	3.55	191.143	1591.2	...	1592.1	...	1593.5	...	1557.2	...
X1689	neg	2.44	625.141	1591.3	...	1292.2	...	1594.8	...	1597	...
X152	pos	1.58	194.03	1591.3	...	1443.7	...	1164.3	...	5.3	:::
X446	pos	2.47	342.155	1591.4	...	1462.4	...	1127.6	...	518.2	:::
X579	pos	2.91	219.113	1591.4	...	1595.4	...	1133.9	...	1596	...
X2101	neg	3.75	903.22	1591.5	...	1193.7	...	1571.8	...	1590.5	...
X1094	pos	5.05	873.485	1591.5	...	1550.5	...	1543.5	...	1594.4	...
X1969	neg	3.27	337.151	1591.5	...	1583.1	...	1595.9	...	1575.3	...
X660	pos	3.07	387.241	1591.5	...	1597.5	...	1219.8	...	1581	...
X1164	pos	7.77	324.1	1591.5	...	1598	...	1572.4	...	1589	...
X1794	neg	2.71	653.23	1591.6	...	1597.4	...	1476.6	...	1424.3	...
X2035	neg	3.41	612.337	1591.6	...	1598	...	1597.1	...	1564.2	...
X665	pos	3.1	589.284	1591.6	...	1598	...	1598	...	1590	...
X1073	pos	4.95	578.405	1591.7	...	1344.4	...	1522.2	...	1593.8	...
X1346	neg	1.24	206.082	1591.7	...	1570.3	...	1568.3	...	1279.6	..:
X983	pos	4.1	465.14	1591.7	...	1576.6	...	1472.2	...	1561.9	...
X2136	neg	3.89	505.135	1591.7	...	1590.5	...	1584.9	...	1528.2	...
X299	pos	2.05	468.73	1591.7	...	1598	...	1597.3	...	1476.7	...
X1739	neg	2.57	359.135	1591.8	...	1433.2	...	1449.1	...	1595.5	...
X678	pos	3.13	743.203	1591.8	...	1528.3	...	1561.2	...	1541.6	...
X2116	neg	3.83	595.167	1591.8	...	1547.1	...	1430.2	...	1591.4	...
X747	pos	3.32	611.161	1591.8	...	1572.2	...	1507.4	...	1566.6	...
X1701	neg	2.46	215.14	1591.8	...	1598	...	1587.2	...	1598	...
X418	pos	2.42	231.113	1591.9	...	410.2	:::	1428.9	...	1497.5	...
X1468	neg	1.77	428.131	1591.9	...	1515.8	...	1145.8	...	482.2	:::
X508	pos	2.65	551.232	1591.9	...	1592.6	...	1591	...	1595.5	...
X1784	neg	2.68	329.083	1591.9	...	1598	...	1057.1	...	1148.9	..:
X1372	neg	1.36	328.13	1592	...	1595.5	...	1381.6	...	1489.2	...
X1310	neg	1.1	671.204	1592	...	1597.5	...	1591.1	...	1596	...
X1704	neg	2.46	885.192	1592	...	1598	...	1474.9	...	1380.6	...
X1214	neg	0.83	133.051	1592	...	1598	...	1590.3	...	1530.3	...
X1567	neg	2.09	934.438	1592	...	1598	...	1595.1	...	1347.9	...
X1908	neg	3.1	273.146	1592.1	...	1457.1	...	1163.6	...	7	:::
X2196	neg	4.23	503.177	1592.1	...	1568.2	...	1594.4	...	1592.5	...
X1907	neg	3.1	371.099	1592.1	...	1592.4	...	1503.4	...	1426.4	...
X404	pos	2.39	147.044	1592.1	...	1596.2	...	1566.9	...	1464.3	...
X1737	neg	2.56	347.092	1592.1	...	1598	...	1022.2	...	1444	...
X475	pos	2.58	210.16	1592.1	...	1598	...	1241.2	...	1538.6	...
X856	pos	3.61	312.123	1592.2	...	568	:::	1580.8	...	1497.1	...
X1522	neg	1.9	309.119	1592.2	...	1580.7	...	1518.3	...	1394.1	...
X1828	neg	2.83	661.305	1592.2	...	1598	...	1597.4	...	1542.3	...
X2109	neg	3.78	487.125	1592.3	...	1439.6	...	1491	...	1591.2	...
X2232	neg	4.67	269.093	1592.3	...	1579.2	...	1416.5	...	1302.4	...
X1037	pos	4.66	271.108	1592.4	...	1595.4	...	1584.6	...	1195	..:
X1170	pos	7.79	323.147	1592.4	...	1596.4	...	1597.5	...	1598	...
X595	pos	2.96	429.21	1592.5	...	1594.8	...	1593.7	...	1595.7	...
X389	pos	2.37	585.362	1592.5	...	1598	...	1598	...	1519.2	...
X1020	pos	4.38	524.278	1592.6	...	1494.1	...	1558.5	...	1593.1	...
X2115	neg	3.83	581.151	1592.6	...	1520.3	...	1491.9	...	1590	...
X1051	pos	4.8	344.15	1592.6	...	1580.8	...	305.7	.::	280.6	:::
X2313	neg	6.56	327.218	1592.7	...	745.9	.::	1557.9	...	1589.3	...
X1488	neg	1.8	210.077	1592.7	...	1594	...	1353.1	...	1471.3	...
X646	pos	3.05	213.102	1592.7	...	1598	...	948.6	...	1472.4	...
X557	pos	2.81	663.32	1592.7	...	1598	...	1598	...	1583.5	...
X1734	neg	2.55	293.124	1592.8	...	1472.3	...	1539.5	...	1262.5	..:
X1111	pos	5.5	523.27	1592.8	...	1506.2	...	1552.9	...	1586.3	...
X2150	neg	3.97	449.109	1592.8	...	1580	...	1470.7	...	1586.6	...
X1325	neg	1.17	712.22	1592.9	...	1585.3	...	1595.5	...	1594.5	...
X403	pos	2.39	247.133	1592.9	...	1588.3	...	1580	...	1397.4	...
X781	pos	3.37	325.113	1593	...	929.5	..:	1386.9	...	1594.8	...
X1494	neg	1.82	289.093	1593	...	1543.2	...	1498.4	...	414.8	:::
X245	pos	1.85	237.124	1593	...	1578.7	...	952.3	...	1488.1	...
X1	pos	0.78	365.106	1593.1	...	1584.8	...	1068.5	...	732.6	.::
X1437	neg	1.71	415.172	1593.1	...	1598	...	1579.3	...	1463.2	...
X1255	neg	0.91	315.073	1593.1	...	1598	...	1581.6	...	1475.7	...
X1387	neg	1.41	254.067	1593.2	...	792.6	.::	1130.6	...	694.3	.::
X1972	neg	3.3	673.797	1593.2	...	1463.9	...	1589.7	...	1596.3	...
X2266	neg	5.13	631.105	1593.2	...	1566.6	...	1451.6	...	1592.9	...
X1376	neg	1.36	389.121	1593.2	...	1598	...	1510.2	...	1596.7	...
X2213	neg	4.41	1074.51	1593.3	...	1209.7	...	1569.2	...	1586	...
X1806	neg	2.75	319.14	1593.3	...	1594.7	...	1595.8	...	1563.2	...
X2279	neg	5.25	419.229	1593.4	...	1550.4	...	1593.2	...	1597.6	...
X1987	neg	3.33	612.155	1593.4	...	1578.4	...	1527.2	...	1594.5	...
X2168	neg	4.05	662.167	1593.4	...	1588.6	...	1582.3	...	1594.8	...
X2228	neg	4.63	425.145	1593.4	...	1592.6	...	1279.6	...	1490.3	...
X431	pos	2.45	627.156	1593.4	...	1596.3	...	1593.4	...	1556.9	...
X1762	neg	2.65	385.246	1593.4	...	1598	...	1597.1	...	1579.8	...
X545	pos	2.76	525.304	1593.4	...	1598	...	1598	...	1565.9	...
X962	pos	4.01	1034.55	1593.5	...	463.7	:::	1576.5	...	1593	...
X629	pos	3.02	633.779	1593.5	...	580.5	:::	1591.3	...	1596.3	...
X815	pos	3.43	597.182	1593.5	...	934.3	..:	1536.9	...	1556.6	...
X834	pos	3.54	563.178	1593.5	...	1379.9	...	1595.9	...	1395.9	...
X1259	neg	0.92	244.046	1593.5	...	1550.6	...	1244.7	...	1544.6	...
X756	pos	3.33	291.098	1593.5	...	1586.2	...	1488.5	...	1483.1	...
X1860	neg	2.95	395.193	1593.5	...	1594	...	1566.2	...	1283.4	...
X1936	neg	3.18	671.183	1593.5	...	1596.1	...	1486	...	1556.4	...
X1805	neg	2.74	289.166	1593.5	...	1596.1	...	1597.2	...	1566.9	...
X1105	pos	5.35	533.301	1593.5	...	1597.4	...	1402.4	...	1225.2	..:
X728	pos	3.28	622.307	1593.5	...	1597.4	...	1590.4	...	1595.2	...
X965	pos	4.02	578.406	1593.6	...	1350.7	...	1538.2	...	1584	...
X2146	neg	3.93	658.792	1593.7	...	1559.6	...	1512.5	...	1284.2	...
X1064	pos	4.87	1064.56	1593.8	...	1566.6	...	1566	...	1597.6	...
X387	pos	2.36	508.287	1593.8	...	1598	...	1176.1	...	1290.4	...
X638	pos	3.03	616.787	1593.8	...	1598	...	1586	...	1596.5	...
X797	pos	3.39	456.282	1593.8	...	1598	...	1598	...	1579.9	...
X1698	neg	2.46	545.149	1593.9	...	1586.7	...	1569.6	...	1201.9	..:
X1729	neg	2.53	639.347	1593.9	...	1598	...	1598	...	1587.3	...
X572	pos	2.88	275.103	1594	...	1530.8	...	1584.6	...	1484.4	...
X787	pos	3.37	614.309	1594	...	1593	...	1569.9	...	1594.3	...
X1116	pos	5.7	270.113	1594	...	1595.1	...	1548.7	...	1076	..:
X788	pos	3.37	616.787	1594	...	1597.2	...	1591.6	...	1596.7	...
X268	pos	1.95	136.062	1594	...	1597.3	...	1350.7	...	1550.1	...
X1362	neg	1.35	677.215	1594	...	1598	...	1420.3	...	1562.1	...
X327	pos	2.16	325.092	1594.1	...	1543.3	...	1576.8	...	1550.8	...
X2073	neg	3.59	486.196	1594.1	...	1589.6	...	1505.5	...	1393.8	...
X9	pos	0.85	294.155	1594.1	...	1593.9	...	1336.4	...	1458.3	...
X207	pos	1.75	367.15	1594.1	...	1597.3	...	1428.8	...	1522.8	...
X858	pos	3.61	536.806	1594.2	...	1598	...	1598	...	1594.4	...
X2091	neg	3.68	459.13	1594.3	...	1377.2	...	1584.1	...	1588.4	...
X1602	neg	2.21	375.074	1594.3	...	1584.2	...	1597.7	...	1520	...
X378	pos	2.31	397.107	1594.3	...	1598	...	1247.4	...	968.7	..:
X571	pos	2.87	559.31	1594.3	...	1598	...	1597.3	...	1541.4	...
X2067	neg	3.56	431.192	1594.4	...	1597.1	...	1585.7	...	1594.2	...
X542	pos	2.76	518.313	1594.4	...	1598	...	1591.2	...	1566	...
X1590	neg	2.19	385.074	1594.5	...	1593.6	...	1531.6	...	1235.6	..:
X2074	neg	3.61	453.234	1594.5	...	1593.6	...	1596.2	...	1544	...
X224	pos	1.78	278.064	1594.5	...	1596.8	...	1434.2	...	1525.2	...
X551	pos	2.78	321.192	1594.6	...	457.6	:::	1590.2	...	1513.1	...
X383	pos	2.34	275.103	1594.6	...	1477.9	...	1297.3	...	1368.6	...
X377	pos	2.3	619.235	1594.6	...	1598	...	1078.3	...	1077.9	..:
X1503	neg	1.86	439.086	1594.6	...	1598	...	1585.5	...	1464.1	...
X513	pos	2.67	349.14	1594.7	...	823.8	.::	1596.9	...	1593.6	...
X1049	pos	4.8	525.285	1594.7	...	917.5	.::	1524.6	...	1593.1	...
X1324	neg	1.17	367.107	1594.7	...	1514.3	...	1581.9	...	1597.7	...
X1185	neg	0.78	218.066	1594.7	...	1564	...	1120.4	...	1387.9	...
X487	pos	2.6	307.177	1594.7	...	1595.2	...	1421.1	...	1586.4	...
X2153	neg	3.97	679.797	1594.7	...	1598	...	1594.3	...	1597.6	...
X1898	neg	3.06	499.18	1594.7	...	1598	...	1595.8	...	1413.3	...
X1834	neg	2.85	465.104	1594.8	...	1166.4	...	1488.1	...	1480.6	...
X1968	neg	3.27	173.082	1594.8	...	1583.1	...	1555.2	...	1560.5	...
X1022	pos	4.42	578.406	1594.8	...	1596.8	...	1543.9	...	1490.3	...
X1679	neg	2.41	583.346	1594.8	...	1598	...	1595.9	...	1533.7	...
X1168	pos	7.78	305.196	1594.9	...	1569	...	1594.5	...	568.3	:::
X1283	neg	1	273.023	1594.9	...	1578.3	...	1596.8	...	1410.1	...
X688	pos	3.16	465.14	1594.9	...	1588.2	...	1480.8	...	1396.7	...
X1010	pos	4.33	521.13	1594.9	...	1597.4	...	1594.8	...	1597.5	...
X493	pos	2.61	410.887	1594.9	...	1597.4	...	1595.1	...	1418.2	...
X2325	neg	7.48	311.187	1595	...	1038.9	..:	1571.4	...	1597.7	...
X2095	neg	3.69	861.21	1595	...	1487.7	...	1589.4	...	1587.9	...
X437	pos	2.45	465.103	1595	...	1589.3	...	1118.9	...	1595.9	...
X880	pos	3.68	245.129	1595	...	1597.4	...	1364.4	...	1598	...
X1166	pos	7.78	458.216	1595	...	1598	...	1421.3	...	1586.7	...
X27	pos	0.93	223.071	1595	...	1598	...	1594.6	...	1374	...
X132	pos	1.45	370.154	1595.1	...	1385.2	...	1570.1	...	1558.9	...
X354	pos	2.22	426.569	1595.1	...	1598	...	1593.9	...	1479.9	...
X390	pos	2.37	293.184	1595.1	...	1598	...	1598	...	1555.9	...
X740	pos	3.31	543.315	1595.1	...	1598	...	1598	...	1588.2	...
X2307	neg	6.16	963.445	1595.2	...	1219.4	...	1594.6	...	1590.7	...
X1172	pos	7.81	319.225	1595.2	...	1572.1	...	1589.5	...	1586.1	...
X1859	neg	2.95	559.164	1595.2	...	1584.4	...	1419.8	...	1586.6	...
X252	pos	1.87	267.171	1595.2	...	1591.8	...	1594.3	...	1492.8	...
X1039	pos	4.72	574.375	1595.2	...	1598	...	1525.6	...	1198.9	..:
X779	pos	3.37	619.209	1595.3	...	1078.4	..:	1541.1	...	1596.4	...
X507	pos	2.65	289.118	1595.3	...	1572.9	...	1590.6	...	1512.5	...
X2119	neg	3.86	407.192	1595.3	...	1588.8	...	1593.3	...	1517.9	...
X587	pos	2.94	381.202	1595.3	...	1597.3	...	1452.6	...	1498.9	...
X1864	neg	2.97	425.193	1595.3	...	1597.3	...	1478.2	...	1503.6	...
X23	pos	0.92	618.261	1595.3	...	1598	...	1055	...	1270.6	..:
X1048	pos	4.8	576.39	1595.4	...	1297.9	...	1525.2	...	1595	...
X2032	neg	3.41	463.088	1595.4	...	1587.7	...	1585.8	...	1574.5	...
X1327	neg	1.18	344.136	1595.4	...	1588.6	...	1594.8	...	1535.3	...
X2122	neg	3.88	347.172	1595.4	...	1593	...	1594	...	1444.4	...
X126	pos	1.42	556.182	1595.4	...	1594.8	...	716	..:	349.1	:::
X470	pos	2.55	334.14	1595.5	...	1461.9	...	539.7	.::	478.5	:::
X1359	neg	1.35	492.024	1595.5	...	1583.6	...	1156.3	...	643.5	.::
X1299	neg	1.08	254.067	1595.5	...	1595.5	...	1119.6	...	1468.9	...
X1321	neg	1.17	482.164	1595.5	...	1596.8	...	1437.5	...	1575.6	...
X1829	neg	2.84	298.141	1595.5	...	1598	...	1562.7	...	1598	...
X160	pos	1.62	274.176	1595.5	...	1598	...	1577.3	...	1595	...
X1757	neg	2.61	236.056	1595.6	...	1585.2	...	1553.6	...	1396.9	...
X1634	neg	2.28	369.215	1595.6	...	1598	...	1570.7	...	1598	...
X1028	pos	4.57	314.139	1595.7	...	723	.::	1157.6	...	261.6	:::
X1751	neg	2.6	356.126	1595.7	...	994.9	..:	1576.1	...	1597.5	...
X537	pos	2.74	454.165	1595.7	...	1187	...	1079.9	...	12.3	:::
X1410	neg	1.55	201.124	1595.7	...	1569.5	...	1060.6	...	1453.6	...
X588	pos	2.94	451.124	1595.7	...	1591.1	...	1582.5	...	1471.7	...
X1775	neg	2.67	881.389	1595.7	...	1598	...	1595.8	...	1517.3	...
X393	pos	2.38	360.173	1595.7	...	1598	...	1597.6	...	1595	...
X556	pos	2.8	348.194	1595.7	...	1598	...	1598	...	1585.3	...
X2134	neg	3.88	433.113	1595.8	...	1576.5	...	1491.1	...	1522.2	...
X1195	neg	0.8	182.046	1595.8	...	1598	...	1589.6	...	1592.4	...
X1254	neg	0.91	498.183	1595.9	...	1358	...	1377.7	...	605.6	:::
X481	pos	2.59	358.14	1595.9	...	1361.9	...	1597.3	...	1596.9	...
X910	pos	3.84	414.337	1595.9	...	1363.2	...	1471	...	1553.8	...
X907	pos	3.84	432.348	1595.9	...	1549.6	...	1569.1	...	1509.7	...
X2252	neg	4.89	393.213	1595.9	...	1593.7	...	1596.3	...	1568.9	...
X2234	neg	4.73	238.108	1595.9	...	1597.5	...	1126.6	...	1403.6	...
X1785	neg	2.69	368.099	1595.9	...	1598	...	1596.4	...	1584.3	...
X143	pos	1.54	105.07	1596	...	1113.7	..:	1218.8	...	1578.9	...
X1023	pos	4.45	289.071	1596	...	1525.8	...	1513.7	...	1590.7	...
X526	pos	2.71	287.139	1596	...	1581.8	...	1549.2	...	1521	...
X230	pos	1.8	297.156	1596	...	1598	...	1044.5	...	1202.3	..:
X494	pos	2.61	334.178	1596	...	1598	...	1595	...	1597.3	...
X1422	neg	1.63	316.188	1596	...	1598	...	1597	...	1595.7	...
X315	pos	2.12	302.208	1596	...	1598	...	1598	...	1357.7	...
X2036	neg	3.42	823.23	1596.1	...	1509.8	...	1596.9	...	1596.4	...
X1515	neg	1.89	235.109	1596.1	...	1580.2	...	1117.4	...	1456	...
X2004	neg	3.36	824.489	1596.1	...	1595.4	...	1586.5	...	1358.1	...
X1059	pos	4.85	256.097	1596.1	...	1597.4	...	1585.7	...	1411.8	...
X1716	neg	2.49	625.199	1596.1	...	1598	...	1488.9	...	1536.8	...
X1874	neg	3	623.219	1596.1	...	1598	...	1535	...	1538.2	...
X1597	neg	2.21	196.062	1596.1	...	1598	...	1541.2	...	1527	...
X574	pos	2.89	502.285	1596.1	...	1598	...	1588.9	...	1596.5	...
X2154	neg	3.98	496.314	1596.1	...	1598	...	1590.9	...	1458	...
X1233	neg	0.86	638.199	1596.1	...	1598	...	1592.3	...	947.8	.::
X919	pos	3.84	548.307	1596.2	...	1256.1	...	1397.9	...	1554.3	...
X1360	neg	1.35	488.029	1596.2	...	1309.3	...	1153.1	...	482.6	:::
X1202	neg	0.81	240.051	1596.2	...	1511.3	...	1447.7	...	1583.7	...
X807	pos	3.41	489.188	1596.2	...	1578.4	...	1596.2	...	1593.6	...
X1405	neg	1.49	540.187	1596.2	...	1597.4	...	1545.2	...	892.9	.::
X1566	neg	2.09	554.203	1596.2	...	1598	...	1540	...	1532.2	...
X2249	neg	4.87	677.151	1596.3	...	1545	...	1572.8	...	1593.5	...
X1974	neg	3.3	657.784	1596.3	...	1555.9	...	1585.4	...	1594.1	...
X2064	neg	3.52	567.209	1596.4	...	1462.5	...	1594.8	...	1584.6	...
X1524	neg	1.92	375.087	1596.4	...	1567.8	...	1562.1	...	1471.2	...
X750	pos	3.32	301.035	1596.4	...	1593.4	...	1523.9	...	1579	...
X2017	neg	3.39	708.251	1596.4	...	1595.6	...	1536.5	...	1532.1	...
X1290	neg	1.01	337.051	1596.4	...	1596.5	...	1470.5	...	593.7	:::
X1337	neg	1.18	232.059	1596.4	...	1598	...	1434.3	...	1542.5	...
X1348	neg	1.25	432.109	1596.4	...	1598	...	1597.7	...	1577.8	...
X337	pos	2.19	293.117	1596.5	...	509.9	:::	229.2	:::	26.2	:::
X1301	neg	1.09	342.116	1596.5	...	1178.5	...	1103	...	1435.6	...
X71	pos	1.09	279.099	1596.5	...	1228.9	...	3.7	:::	167.8	:::
X1651	neg	2.32	375.07	1596.5	...	1235.8	...	1579.9	...	514.7	:::
X746	pos	3.32	303.05	1596.5	...	1326	...	1538.8	...	1556.8	...
X1281	neg	1	507.099	1596.5	...	1493.5	...	1512.8	...	909.8	.::
X1622	neg	2.24	387.13	1596.5	...	1564.7	...	1571.8	...	1397.4	...
X1319	neg	1.16	295.103	1596.5	...	1585	...	1596.3	...	1503.5	...
X20	pos	0.91	456.208	1596.5	...	1591.4	...	931.7	...	1232.5	..:
X582	pos	2.93	471.145	1596.5	...	1593.5	...	1591.5	...	1566	...
X1988	neg	3.33	723.14	1596.5	...	1598	...	1591.1	...	1549.8	...
X421	pos	2.42	261.087	1596.5	...	1598	...	1594.8	...	1578.3	...
X208	pos	1.75	347.194	1596.5	...	1598	...	1597	...	1570	...
X1087	pos	4.97	577.374	1596.6	...	1460.9	...	1583.3	...	1594.9	...
X2009	neg	3.38	1094.54	1596.6	...	1540.2	...	1558.5	...	1593.7	...
X792	pos	3.37	623.314	1596.6	...	1542.6	...	1580.5	...	1594.9	...
X1916	neg	3.13	565.157	1596.6	...	1561.3	...	1417.6	...	1597.3	...
X625	pos	3.02	614.802	1596.6	...	1577	...	1559.8	...	1592.3	...
X1189	neg	0.78	161.046	1596.6	...	1595.2	...	1110.7	...	1527.4	...
X966	pos	4.02	569.188	1596.6	...	1597.2	...	1454.9	...	1517.5	...
X803	pos	3.4	211.144	1596.6	...	1598	...	1460.3	...	1598	...
X1338	neg	1.18	474.073	1596.6	...	1598	...	1517.9	...	1528.3	...
X2083	neg	3.65	431.098	1596.7	...	1320.2	...	1578.4	...	1595.4	...
X2087	neg	3.67	503.12	1596.7	...	1347.7	...	1575.5	...	1594.9	...
X771	pos	3.36	819.398	1596.7	...	1398.6	...	1546.9	...	1589.7	...
X2088	neg	3.67	515.119	1596.7	...	1401.7	...	1558.3	...	1593.5	...
X30	pos	0.95	218.048	1596.7	...	1439.6	...	1561.3	...	1550.2	...
X1019	pos	4.38	574.375	1596.7	...	1497.5	...	1576.3	...	1591.6	...
X2308	neg	6.16	1009.45	1596.7	...	1532.2	...	1551.5	...	1592.2	...
X19	pos	0.9	375.213	1596.7	...	1551.4	...	818.5	...	1364.9	...
X1083	pos	4.95	457.156	1596.7	...	1555.5	...	1547.3	...	1596.3	...
X2260	neg	5	1081.55	1596.7	...	1581.9	...	1567.3	...	1596.3	...
X1370	neg	1.35	424.096	1596.7	...	1596.9	...	1592.4	...	1590.5	...
X453	pos	2.49	197.129	1596.7	...	1597.4	...	1279.4	...	1597.7	...
X1911	neg	3.11	772.385	1596.7	...	1598	...	1581.4	...	1457.6	...
X1814	neg	2.77	515.138	1596.7	...	1598	...	1588.7	...	1595.6	...
X1268	neg	0.97	337.034	1596.7	...	1598	...	1590.7	...	1348	...
X766	pos	3.36	507.285	1596.7	...	1598	...	1593.7	...	657.8	:::
X1798	neg	2.72	316.188	1596.7	...	1598	...	1597.6	...	1596.5	...
X874	pos	3.67	498.329	1596.7	...	1598	...	1597.7	...	1559.2	...
X482	pos	2.59	458.298	1596.7	...	1598	...	1598	...	1588.1	...
X1423	neg	1.63	347.125	1596.8	...	1093.5	..:	1230.8	...	466.4	:::
X11	pos	0.86	258.134	1596.8	...	1596.7	...	1485.9	...	1177.6	..:
X1366	neg	1.35	706.168	1596.8	...	1596.7	...	1522.3	...	1492.7	...
X1415	neg	1.57	225.125	1596.8	...	1597.2	...	1595.4	...	1594.7	...
X2161	neg	4.02	444.235	1596.8	...	1598	...	1472.9	...	1533.7	...
X399	pos	2.39	380.019	1596.8	...	1598	...	1526.3	...	1533.1	...
X161	pos	1.62	375.224	1596.8	...	1598	...	1594.4	...	1596.5	...
X290	pos	2.03	274.176	1596.8	...	1598	...	1597.1	...	1020.5	..:
X1332	neg	1.18	329.151	1596.9	...	1241.7	...	1349	...	1597.3	...
X777	pos	3.37	457.156	1596.9	...	1389.9	...	1464.3	...	1594.4	...
X861	pos	3.61	814.459	1596.9	...	1550.6	...	1545.8	...	1586.8	...
X2079	neg	3.63	679.797	1596.9	...	1578.3	...	1527.1	...	1573.4	...
X267	pos	1.94	298.097	1596.9	...	1595.3	...	1274.2	...	1532.1	...
X1241	neg	0.87	292.14	1596.9	...	1595.5	...	1406	...	1340.8	...
X112	pos	1.33	264.123	1596.9	...	1595.5	...	1481.7	...	1504.1	...
X2299	neg	6	491.286	1596.9	...	1596.4	...	1596.6	...	1555.1	...
X2265	neg	5.13	904.087	1597	...	1492.5	...	1504.1	...	1595.7	...
X1823	neg	2.8	625.141	1597	...	1557.4	...	1587	...	1595.5	...
X1499	neg	1.83	137.024	1597	...	1597.4	...	1465.4	...	1590.6	...
X130	pos	1.45	443.16	1597.1	...	1469.5	...	1596.6	...	1398.2	...
X2019	neg	3.39	635.789	1597.1	...	1562.3	...	1584.8	...	1596.2	...
X462	pos	2.53	429.271	1597.1	...	1587.8	...	1089	...	1426.2	...
X333	pos	2.18	239.149	1597.1	...	1595.6	...	1545.2	...	1566.8	...
X371	pos	2.27	261.124	1597.1	...	1598	...	1474.5	...	1596.5	...
X1173	pos	7.83	298.144	1597.1	...	1598	...	1571.2	...	1597.1	...
X254	pos	1.88	490.251	1597.1	...	1598	...	1598	...	1568.3	...
X659	pos	3.07	379.198	1597.1	...	1598	...	1598	...	1592	...
X1163	pos	7.75	536.335	1597.2	...	160.9	:::	1586.6	...	1208.2	..:
X2223	neg	4.59	312.124	1597.2	...	349.1	:::	1068.4	...	204.4	:::
X1446	neg	1.73	346.108	1597.2	...	1516.4	...	1125.2	...	12.2	:::
X1139	pos	6.94	383.327	1597.2	...	1518.8	...	1590.6	...	1570.9	...
X46	pos	0.99	247.108	1597.2	...	1573.7	...	1582.1	...	1551.7	...
X1027	pos	4.56	652.406	1597.2	...	1581.1	...	1516.7	...	1428.3	...
X2300	neg	6.08	253.145	1597.2	...	1598	...	1582.7	...	1429.2	...
X434	pos	2.45	486.083	1597.2	...	1598	...	1587.5	...	1585.7	...
X372	pos	2.27	577.273	1597.2	...	1598	...	1597.1	...	1441.3	...
X1909	neg	3.11	587.268	1597.2	...	1598	...	1597.1	...	1482.4	...
X1733	neg	2.55	516.267	1597.2	...	1598	...	1597.4	...	1556.7	...
X1690	neg	2.44	528.268	1597.2	...	1598	...	1598	...	1528.3	...
X353	pos	2.22	566.258	1597.2	...	1598	...	1598	...	1553.1	...
X1943	neg	3.19	628.332	1597.2	...	1598	...	1598	...	1581	...
X149	pos	1.57	376.19	1597.2	...	1598	...	1598	...	1582.9	...
X420	pos	2.42	530.283	1597.2	...	1598	...	1598	...	1590.5	...
X247	pos	1.85	458.261	1597.2	...	1598	...	1598	...	1591.9	...
X1606	neg	2.21	369.083	1597.3	...	753.4	:::	1456.5	...	1597.6	...
X2323	neg	7.33	329.233	1597.3	...	1324	...	1594.7	...	1566.2	...
X1476	neg	1.77	379.062	1597.3	...	1475.5	...	1143.4	...	100.1	:::
X385	pos	2.35	210.113	1597.3	...	1531.8	...	1209.3	...	1508	...
X671	pos	3.12	589.154	1597.3	...	1574.4	...	1594.2	...	1579.4	...
X920	pos	3.84	594.4	1597.3	...	1579.6	...	1584	...	1460.2	...
X2327	neg	7.85	311.223	1597.3	...	1588.4	...	1591.2	...	1545.1	...
X723	pos	3.28	590.37	1597.3	...	1595	...	1586.2	...	1580.4	...
X1042	pos	4.76	592.385	1597.3	...	1596.3	...	1593.9	...	1584.4	...
X690	pos	3.17	644.22	1597.3	...	1596.9	...	1414	...	1593.2	...
X693	pos	3.18	269.129	1597.3	...	1597.3	...	1593.1	...	1597.6	...
X474	pos	2.58	311.009	1597.3	...	1597.4	...	1501.1	...	1587	...
X1291	neg	1.02	301.057	1597.3	...	1597.5	...	1583	...	1039.3	..:
X1653	neg	2.32	274.076	1597.3	...	1598	...	1010.7	...	867.4	.::
X1660	neg	2.39	189.077	1597.3	...	1598	...	1489.6	...	1579.5	...
X900	pos	3.81	754.437	1597.3	...	1598	...	1593.1	...	1588.3	...
X685	pos	3.15	337.126	1597.3	...	1598	...	1594.9	...	1585.7	...
X1580	neg	2.16	455.081	1597.3	...	1598	...	1596.1	...	560.7	:::
X1077	pos	4.95	526.293	1597.4	...	1329.6	...	1497.5	...	1593	...
X2147	neg	3.95	515.119	1597.4	...	1435.7	...	1561.9	...	1592.9	...
X1085	pos	4.95	295.103	1597.4	...	1436.9	...	1545.9	...	1594.3	...
X2089	neg	3.67	513.104	1597.4	...	1572.1	...	1554.3	...	1592.7	...
X1125	pos	6.15	509.312	1597.4	...	1573.9	...	1561.6	...	1583.5	...
X548	pos	2.77	571.238	1597.4	...	1591.7	...	1589.7	...	608	.::
X2015	neg	3.39	679.777	1597.4	...	1591.8	...	1586.5	...	1590.5	...
X634	pos	3.02	625.792	1597.4	...	1597.2	...	1579.7	...	1596.4	...
X2246	neg	4.87	272.093	1597.4	...	1597.3	...	1501.6	...	1272.6	..:
X376	pos	2.3	331.096	1597.4	...	1598	...	1000.2	...	1452.3	...
X472	pos	2.55	331.096	1597.4	...	1598	...	1006.8	...	1394.9	...
X786	pos	3.37	649.784	1597.5	...	872.3	.::	1590.6	...	1592.1	...
X1252	neg	0.91	522.141	1597.5	...	1142.1	..:	1080.1	...	501.7	:::
X1412	neg	1.56	246.044	1597.5	...	1318.9	...	1465.2	...	1375.9	...
X2311	neg	6.29	285.171	1597.5	...	1519	...	1595.1	...	1575.6	...
X1411	neg	1.55	344.962	1597.5	...	1537	...	1480.7	...	1374.7	...
X1712	neg	2.47	431.156	1597.5	...	1556.6	...	1597.3	...	1504.9	...
X503	pos	2.64	339.108	1597.5	...	1564.2	...	1580.7	...	1572.2	...
X439	pos	2.45	773.213	1597.5	...	1591.4	...	1583.5	...	1473.4	...
X266	pos	1.94	624.098	1597.5	...	1597.4	...	1361.7	...	1596.5	...
X2321	neg	6.92	423.286	1597.5	...	1598	...	1482.7	...	1550.2	...
X33	pos	0.95	383.147	1597.6	...	1586.7	...	1596.2	...	1166.5	..:
X1657	neg	2.38	639.214	1597.6	...	1596.1	...	1527.7	...	1501.6	...
X1269	neg	0.97	187.109	1597.6	...	1598	...	1593	...	1590.2	...
X21	pos	0.92	274.177	1597.6	...	1598	...	1595.2	...	1597.3	...
X1906	neg	3.1	468.283	1597.6	...	1598	...	1597	...	1424.5	...
X219	pos	1.77	288.193	1597.6	...	1598	...	1597.6	...	1595.4	...
X514	pos	2.67	470.298	1597.6	...	1598	...	1598	...	1556.9	...
X466	pos	2.53	518.283	1597.6	...	1598	...	1598	...	1565.9	...
X436	pos	2.45	519.249	1597.6	...	1598	...	1598	...	1581.9	...
X565	pos	2.84	350.223	1597.7	...	1598	...	1597.7	...	1577.4	...
X1686	neg	2.44	229.098	1598	...	459.1	:::	1228.1	...	1370.3	...
X1316	neg	1.14	309.11	1598	...	490.8	:::	888.7	...	44.9	:::
X926	pos	3.84	457.156	1598	...	493.1	:::	1583.1	...	1558.7	...
X2077	neg	3.63	328.119	1598	...	498	:::	1593.6	...	1403	...
X1135	pos	6.68	741.442	1598	...	649.6	:::	1543.9	...	1097.3	..:
X1008	pos	4.3	284.128	1598	...	807.8	.::	1369.2	...	1595.9	...
X1086	pos	4.95	325.113	1598	...	838.2	.::	1593.5	...	1521	...
X2044	neg	3.44	447.094	1598	...	864.7	.::	1595.3	...	1593.7	...
X177	pos	1.68	247.111	1598	...	980.4	..:	992.9	...	1.3	:::
X1100	pos	5.24	741.442	1598	...	992.4	..:	1583.1	...	1269	..:
X416	pos	2.41	158.096	1598	...	1039.7	..:	1321.7	...	1370	...
X232	pos	1.8	291.108	1598	...	1067.1	..:	1577.1	...	289.8	:::
X1080	pos	4.95	517.78	1598	...	1075.9	..:	1589.7	...	1595.7	...
X36	pos	0.96	162.058	1598	...	1086.8	..:	974	...	5.3	:::
X1179	neg	0.77	364.119	1598	...	1099.5	..:	1284.8	...	137.9	:::
X2205	neg	4.32	282.114	1598	...	1099.8	..:	1316.3	...	1595.9	...
X1803	neg	2.74	483.111	1598	...	1124.4	..:	938.5	...	31.9	:::
X1922	neg	3.14	855.181	1598	...	1133.4	..:	1587	...	1597.6	...
X1329	neg	1.18	538.194	1598	...	1180.7	...	1589.5	...	1596.8	...
X1313	neg	1.11	277.086	1598	...	1198.6	...	2	:::	144.8	:::
X1131	pos	6.61	295.227	1598	...	1199.2	...	1585	...	1516.3	...
X2021	neg	3.39	692.786	1598	...	1320.5	...	1564.3	...	1589.9	...
X1512	neg	1.87	451.139	1598	...	1325.4	...	957.3	...	13.6	:::
X263	pos	1.92	453.161	1598	...	1329.7	...	1389.6	...	355.4	:::
X1889	neg	3.05	653.778	1598	...	1332	...	1566.7	...	1592.8	...
X141	pos	1.52	297.058	1598	...	1354.2	...	976.5	...	4	:::
X1317	neg	1.14	245.114	1598	...	1361.3	...	7	:::	94	:::
X784	pos	3.37	772.447	1598	...	1370.2	...	1570.8	...	1593.3	...
X531	pos	2.72	485.127	1598	...	1392.6	...	919.8	...	60.1	:::
X870	pos	3.64	228.069	1598	...	1420.4	...	1020.8	...	12.8	:::
X1970	neg	3.28	303.051	1598	...	1430.1	...	1515.6	...	1589	...
X1069	pos	4.92	902.512	1598	...	1432.4	...	1574.6	...	1574.3	...
X135	pos	1.48	253.13	1598	...	1434.7	...	497.1	.::	262.1	:::
X2210	neg	4.37	517.192	1598	...	1441.2	...	1026.7	...	12.3	:::
X727	pos	3.28	770.432	1598	...	1465.9	...	1577.4	...	1585.6	...
X501	pos	2.63	231.113	1598	...	1476.1	...	1001.1	...	1317.7	...
X1598	neg	2.21	291.102	1598	...	1480.6	...	632.7	..:	23	:::
X729	pos	3.28	624.785	1598	...	1480.6	...	1586.1	...	1579.1	...
X1142	pos	7.33	313.238	1598	...	1492.5	...	1595.3	...	1580.7	...
X1617	neg	2.22	351.072	1598	...	1495.3	...	1588.6	...	1596.6	...
X1341	neg	1.19	164.072	1598	...	1504	...	1464.9	...	1569.2	...
X332	pos	2.17	247.108	1598	...	1507	...	1577	...	1509.8	...
X944	pos	3.9	772.448	1598	...	1507.6	...	1574.9	...	1583.6	...
X780	pos	3.37	295.103	1598	...	1514.4	...	1567.1	...	1591.9	...
X663	pos	3.08	275.16	1598	...	1516.9	...	1035.6	...	9.7	:::
X1790	neg	2.71	321.058	1598	...	1518.2	...	967.5	...	11.3	:::
X798	pos	3.39	614.351	1598	...	1518.4	...	1598	...	1598	...
X1205	neg	0.82	377.193	1598	...	1521.8	...	1168.1	...	1448.6	...
X741	pos	3.32	630.135	1598	...	1524.1	...	1536.3	...	1588.9	...
X969	pos	4.03	610.395	1598	...	1524.9	...	1576.4	...	1529.1	...
X790	pos	3.37	641.257	1598	...	1530.9	...	1568.1	...	1592.4	...
X280	pos	1.98	261.145	1598	...	1532.9	...	26.9	:::	129.4	:::
X1656	neg	2.37	455.167	1598	...	1534.2	...	775.9	..:	186.2	:::
X48	pos	0.99	423.198	1598	...	1535.5	...	1583.3	...	943.2	.::
X686	pos	3.16	228.069	1598	...	1536.4	...	1001.9	...	14.4	:::
X2256	neg	5	1146.53	1598	...	1536.6	...	1572.9	...	1595.7	...
X623	pos	3.02	592.385	1598	...	1538.6	...	1569.4	...	1597	...
X369	pos	2.27	295.129	1598	...	1540.2	...	470.1	.::	51.5	:::
X1544	neg	2.01	259.13	1598	...	1540.5	...	11.4	:::	121	:::
X294	pos	2.04	291.101	1598	...	1542.2	...	774.3	..:	70.5	:::
X1560	neg	2.06	289.086	1598	...	1542.3	...	784	...	53	:::
X1099	pos	5.24	579.39	1598	...	1546.7	...	1595.7	...	1547.9	...
X2040	neg	3.44	663.155	1598	...	1549	...	1582.5	...	1520.7	...
X1640	neg	2.29	293.114	1598	...	1549.4	...	405.5	.::	64.6	:::
X1891	neg	3.05	658.791	1598	...	1549.5	...	1566.4	...	1593.4	...
X2173	neg	4.07	1110.53	1598	...	1550	...	1576.5	...	1499.1	...
X2315	neg	6.62	329.233	1598	...	1551.4	...	1591.4	...	1577.3	...
X2086	neg	3.66	226.054	1598	...	1551.8	...	904.8	...	30.2	:::
X192	pos	1.71	348.123	1598	...	1553.1	...	1133.7	...	38.9	:::
X199	pos	1.73	291.101	1598	...	1553.2	...	927.2	...	99	:::
X2069	neg	3.57	244.065	1598	...	1554.4	...	237.5	:::	85	:::
X2217	neg	4.46	287.056	1598	...	1557.8	...	1485.6	...	1584.7	...
X1456	neg	1.75	289.086	1598	...	1558.2	...	968.1	...	79.1	:::
X783	pos	3.37	422.851	1598	...	1558.9	...	1564.2	...	1591.1	...
X463	pos	2.53	435.129	1598	...	1559	...	1596.4	...	1593.9	...
X622	pos	3.02	772.447	1598	...	1559.4	...	1555.2	...	1594.2	...
X28	pos	0.94	182.092	1598	...	1559.6	...	61.5	:::	160.4	:::
X521	pos	2.69	323.073	1598	...	1562.9	...	925.7	...	23.7	:::
X837	pos	3.54	599.198	1598	...	1563	...	1566.4	...	1560.6	...
X1882	neg	3.03	535.203	1598	...	1563.1	...	1592	...	1579.7	...
X496	pos	2.61	285.124	1598	...	1564.4	...	1595.6	...	1586.8	...
X620	pos	3.02	457.156	1598	...	1566.1	...	1552.9	...	1593.7	...
X628	pos	3.02	641.257	1598	...	1566.7	...	1540.8	...	1591.9	...
X1578	neg	2.16	341.088	1598	...	1566.7	...	1576.4	...	1358.6	...
X1937	neg	3.18	244.065	1598	...	1567.2	...	821	...	49	:::
X2111	neg	3.78	449.109	1598	...	1568.4	...	1490.3	...	1595.7	...
X789	pos	3.37	610.396	1598	...	1570	...	1569.9	...	1589.2	...
X2050	neg	3.45	449.108	1598	...	1570.3	...	1585.1	...	1567.8	...
X930	pos	3.87	435.129	1598	...	1573.5	...	1544.9	...	1577.5	...
X1076	pos	4.95	541.312	1598	...	1574.1	...	1497.5	...	1592.7	...
X1068	pos	4.92	460.272	1598	...	1574.8	...	1564.2	...	1597.1	...
X2148	neg	3.95	513.104	1598	...	1575	...	1549.1	...	1592.7	...
X216	pos	1.77	312.203	1598	...	1575.9	...	220.1	:::	140.2	:::
X2016	neg	3.39	685.249	1598	...	1576	...	1597.2	...	1592.9	...
X1025	pos	4.53	171.149	1598	...	1577.5	...	1596.9	...	666.1	:::
X2028	neg	3.39	658.791	1598	...	1577.7	...	1551.7	...	1576.3	...
X386	pos	2.35	457.182	1598	...	1577.9	...	902.9	...	206.5	:::
X2135	neg	3.89	503.119	1598	...	1578	...	1513	...	1287.6	...
X2045	neg	3.44	441.14	1598	...	1579	...	1574.9	...	1597	...
X1354	neg	1.3	392.113	1598	...	1579.1	...	361	.::	228.7	:::
X103	pos	1.27	394.128	1598	...	1579.2	...	455	.::	239	:::
X818	pos	3.44	451.124	1598	...	1579.2	...	1586.2	...	1581.7	...
X2328	neg	7.88	433.281	1598	...	1579.2	...	1594.1	...	1576.4	...
X959	pos	3.98	166.086	1598	...	1579.9	...	1542.7	...	532.7	:::
X1847	neg	2.92	268.082	1598	...	1580.7	...	1449.8	...	530.8	:::
X575	pos	2.9	192.066	1598	...	1580.7	...	1513.3	...	518.5	:::
X1003	pos	4.2	435.129	1598	...	1580.8	...	1530.2	...	1597	...
X591	pos	2.95	770.432	1598	...	1581.2	...	1578.6	...	1585.8	...
X14	pos	0.88	308.134	1598	...	1581.5	...	1568.7	...	829.9	.::
X1181	neg	0.77	424.146	1598	...	1583.6	...	1224.8	...	335	:::
X991	pos	4.14	232.097	1598	...	1584.3	...	641.2	..:	189.8	:::
X2189	neg	4.15	230.082	1598	...	1584.5	...	548.2	..:	174	:::
X2061	neg	3.52	427.122	1598	...	1584.5	...	1534.1	...	1540.9	...
X2226	neg	4.62	345.229	1598	...	1585.1	...	1592.9	...	1570.4	...
X1623	neg	2.24	175.061	1598	...	1585.8	...	1595.3	...	1590.3	...
X2195	neg	4.22	433.114	1598	...	1586.4	...	1551	...	1597.5	...
X636	pos	3.02	295.103	1598	...	1586.5	...	1585.6	...	1595.5	...
X2127	neg	3.88	271.061	1598	...	1586.7	...	1510.8	...	1463.9	...
X1056	pos	4.84	291.181	1598	...	1586.9	...	1596.9	...	1584.3	...
X933	pos	3.87	252.087	1598	...	1587	...	1219.3	...	462	:::
X2251	neg	4.88	262.108	1598	...	1587.5	...	584.8	..:	212.3	:::
X1136	pos	6.68	1087.53	1598	...	1588	...	1595.8	...	1586.5	...
X2093	neg	3.68	248.093	1598	...	1588.2	...	619.5	..:	187.6	:::
X1061	pos	4.87	232.097	1598	...	1588.3	...	531.6	..:	192.2	:::
X2157	neg	3.99	224.093	1598	...	1588.4	...	1585.3	...	603.1	:::
X1727	neg	2.53	641.173	1598	...	1588.4	...	1591.7	...	1578.7	...
X1038	pos	4.72	194.081	1598	...	1588.8	...	1098.3	...	677.3	:::
X2042	neg	3.44	405.177	1598	...	1589	...	1438.6	...	1594.9	...
X1945	neg	3.2	501.101	1598	...	1589.1	...	1568.2	...	1506.9	...
X55	pos	1.01	532.207	1598	...	1589.4	...	1590.5	...	751.7	.::
X1227	neg	0.86	355.136	1598	...	1589.7	...	1522.2	...	953.8	.::
X2243	neg	4.85	307.072	1598	...	1591.1	...	1590.3	...	1552.8	...
X2237	neg	4.76	437.239	1598	...	1591.4	...	1596.2	...	1583.6	...
X1147	pos	7.55	256.264	1598	...	1591.6	...	1587.6	...	1590	...
X2013	neg	3.39	680.805	1598	...	1592.6	...	1571.5	...	1594.2	...
X593	pos	2.96	624.784	1598	...	1592.7	...	1589.1	...	1596.3	...
X1127	pos	6.52	475.291	1598	...	1592.8	...	1590.3	...	1540	...
X430	pos	2.45	217.155	1598	...	1592.9	...	1586.4	...	1586.8	...
X2224	neg	4.59	301.035	1598	...	1593.3	...	1581	...	1563.7	...
X776	pos	3.37	592.385	1598	...	1593.4	...	1572.8	...	1593.8	...
X841	pos	3.55	209.154	1598	...	1593.4	...	1580.9	...	1453.7	...
X204	pos	1.74	201.102	1598	...	1593.6	...	1526.2	...	129.9	:::
X630	pos	3.02	623.314	1598	...	1593.6	...	1553.6	...	1591.4	...
X2075	neg	3.61	413.143	1598	...	1593.6	...	1595.8	...	1590.2	...
X950	pos	3.94	646.797	1598	...	1594.7	...	1594	...	1598	...
X1052	pos	4.83	309.087	1598	...	1595	...	1587.9	...	1554.7	...
X2244	neg	4.85	335.171	1598	...	1595	...	1596.9	...	1568.6	...
X101	pos	1.27	409.197	1598	...	1595.1	...	1139.5	...	1096.7	..:
X2065	neg	3.55	665.171	1598	...	1595.1	...	1541.3	...	1493.9	...
X1693	neg	2.44	416.204	1598	...	1595.2	...	1422.2	...	1282.8	...
X2167	neg	4.04	401.136	1598	...	1595.4	...	940.3	...	889.7	.::
X94	pos	1.19	306.101	1598	...	1595.4	...	1595.6	...	725.6	.::
X1106	pos	5.36	592.422	1598	...	1595.6	...	1477	...	1140.3	..:
X883	pos	3.72	515.296	1598	...	1595.6	...	1593.9	...	1215	..:
X637	pos	3.03	479.211	1598	...	1595.6	...	1594.8	...	1578.7	...
X2190	neg	4.15	433.208	1598	...	1595.6	...	1595.5	...	1468.5	...
X380	pos	2.31	527.188	1598	...	1595.7	...	1157.7	...	1447.9	...
X127	pos	1.42	359.182	1598	...	1595.8	...	1547.1	...	1486.5	...
X2206	neg	4.33	345.229	1598	...	1595.9	...	1593.3	...	1558.8	...
X157	pos	1.61	192.102	1598	...	1596	...	732.6	..:	1258.2	..:
X952	pos	3.94	814.458	1598	...	1596	...	1592.8	...	1598	...
X1934	neg	3.17	657.168	1598	...	1596.1	...	1553.7	...	1504.4	...
X1340	neg	1.19	677.194	1598	...	1596.1	...	1576.4	...	1346.3	...
X489	pos	2.6	252.087	1598	...	1596.1	...	1577.9	...	1553.2	...
X538	pos	2.74	329.158	1598	...	1596.3	...	1598	...	1587.5	...
X590	pos	2.95	194.081	1598	...	1596.4	...	1573.4	...	1375.4	...
X928	pos	3.85	456.282	1598	...	1596.4	...	1597.7	...	1109.9	..:
X2319	neg	6.69	577.268	1598	...	1596.5	...	1590.8	...	1579.4	...
X768	pos	3.36	438.239	1598	...	1596.6	...	1533.5	...	1495.5	...
X1336	neg	1.18	353.109	1598	...	1596.7	...	1521.1	...	1558	...
X1300	neg	1.08	147.066	1598	...	1596.8	...	1194.1	...	1525.4	...
X2269	neg	5.13	667.995	1598	...	1596.8	...	1573.7	...	1596.8	...
X817	pos	3.44	289.071	1598	...	1596.8	...	1577.3	...	1519.5	...
X360	pos	2.25	369.077	1598	...	1596.8	...	1590.6	...	1555.6	...
X1588	neg	2.19	284.071	1598	...	1596.9	...	1398.7	...	1554.9	...
X857	pos	3.61	646.797	1598	...	1596.9	...	1565.8	...	1597.7	...
X355	pos	2.23	188.071	1598	...	1596.9	...	1587.8	...	1231.6	..:
X1983	neg	3.33	651.115	1598	...	1597.1	...	1567.2	...	1356.4	...
X134	pos	1.48	542.202	1598	...	1597.2	...	1554.6	...	1409	...
X213	pos	1.76	193.134	1598	...	1597.2	...	1558.9	...	1129.1	..:
X422	pos	2.42	188.071	1598	...	1597.2	...	1588.1	...	1392.6	...
X700	pos	3.22	295.175	1598	...	1597.2	...	1591.6	...	1572.9	...
X2094	neg	3.69	209.082	1598	...	1597.2	...	1595.5	...	1559.7	...
X672	pos	3.12	252.087	1598	...	1597.2	...	1595.7	...	1567.8	...
X1948	neg	3.21	471.208	1598	...	1597.2	...	1595.7	...	1572.7	...
X1952	neg	3.22	329.138	1598	...	1597.2	...	1596.1	...	1579.8	...
X2011	neg	3.39	363.122	1598	...	1597.2	...	1596.6	...	1561.8	...
X1917	neg	3.13	206.082	1598	...	1597.2	...	1596.9	...	1496.8	...
X1345	neg	1.23	424.146	1598	...	1597.3	...	1579.1	...	809.9	.::
X2272	neg	5.13	431.903	1598	...	1597.3	...	1593.1	...	1560.1	...
X562	pos	2.82	185.129	1598	...	1597.4	...	1241.7	...	1596.4	...
X265	pos	1.94	626.096	1598	...	1597.4	...	1363.8	...	1584.6	...
X2049	neg	3.45	517.096	1598	...	1597.4	...	1579.7	...	1569.7	...
X2318	neg	6.69	1063.53	1598	...	1597.4	...	1592.3	...	1574.2	...
X379	pos	2.31	238.071	1598	...	1597.5	...	1538.6	...	912.3	.::
X2320	neg	6.86	979.439	1598	...	1597.5	...	1591	...	1575.4	...
X410	pos	2.4	349.139	1598	...	1598	...	1253.6	...	1577.9	...
X129	pos	1.44	158.081	1598	...	1598	...	1323.2	...	1520	...
X1379	neg	1.36	442.094	1598	...	1598	...	1325	...	1583.1	...
X1201	neg	0.8	198.075	1598	...	1598	...	1345.4	...	1515	...
X357	pos	2.23	144.081	1598	...	1598	...	1401.2	...	1598	...
X1137	pos	6.76	380.299	1598	...	1598	...	1416.8	...	1596.7	...
X13	pos	0.88	254.161	1598	...	1598	...	1461.9	...	1595.7	...
X304	pos	2.07	556.218	1598	...	1598	...	1475.2	...	1524	...
X102	pos	1.27	169.097	1598	...	1598	...	1488.4	...	1598	...
X1057	pos	4.85	441.202	1598	...	1598	...	1496.4	...	1597.5	...
X491	pos	2.6	631.185	1598	...	1598	...	1511.6	...	1522.1	...
X2245	neg	4.87	439.188	1598	...	1598	...	1516.7	...	1598	...
X375	pos	2.29	253.097	1598	...	1598	...	1519.4	...	1272.2	..:
X1720	neg	2.49	586.284	1598	...	1598	...	1526	...	1020.8	.::
X458	pos	2.52	457.266	1598	...	1598	...	1528.7	...	1598	...
X1493	neg	1.8	117.056	1598	...	1598	...	1548.1	...	1587.9	...
X1758	neg	2.62	653.194	1598	...	1598	...	1551.6	...	1545.6	...
X1855	neg	2.93	589.235	1598	...	1598	...	1555.6	...	1542.1	...
X1141	pos	7.14	272.128	1598	...	1598	...	1557.6	...	1583.4	...
X2010	neg	3.38	700.773	1598	...	1598	...	1560.9	...	1590.6	...
X443	pos	2.46	588.3	1598	...	1598	...	1572	...	1123.6	..:
X2278	neg	5.13	443.929	1598	...	1598	...	1573.1	...	1595.2	...
X569	pos	2.84	442.093	1598	...	1598	...	1573.9	...	1563.4	...
X742	pos	3.32	325.057	1598	...	1598	...	1573.9	...	1589.7	...
X2250	neg	4.88	201.113	1598	...	1598	...	1574.7	...	1431.8	...
X865	pos	3.64	237.103	1598	...	1598	...	1575	...	1517	...
X2171	neg	4.05	187.097	1598	...	1598	...	1581	...	1485.2	...
X2268	neg	5.13	678.024	1598	...	1598	...	1581.8	...	1597.7	...
X2277	neg	5.13	441.932	1598	...	1598	...	1583	...	1598	...
X2027	neg	3.39	687.772	1598	...	1598	...	1584.5	...	1594.2	...
X498	pos	2.62	229.097	1598	...	1598	...	1586.1	...	1594.2	...
X878	pos	3.68	265.097	1598	...	1598	...	1586.9	...	1562.8	...
X703	pos	3.22	687.367	1598	...	1598	...	1587.8	...	1576.2	...
X992	pos	4.14	468.27	1598	...	1598	...	1587.9	...	1553.9	...
X2312	neg	6.53	491.286	1598	...	1598	...	1589.5	...	1538.9	...
X707	pos	3.23	454.234	1598	...	1598	...	1590	...	1591.3	...
X2192	neg	4.18	962.496	1598	...	1598	...	1590.2	...	1548.9	...
X2100	neg	3.72	263.083	1598	...	1598	...	1590.3	...	1557	...
X1836	neg	2.86	993.331	1598	...	1598	...	1590.8	...	787.5	.::
X520	pos	2.69	318.203	1598	...	1598	...	1591.1	...	1597.3	...
X1568	neg	2.09	657.358	1598	...	1598	...	1591.2	...	1394.5	...
X674	pos	3.12	441.572	1598	...	1598	...	1591.2	...	1552.9	...
X995	pos	4.14	432.348	1598	...	1598	...	1591.7	...	1555.3	...
X96	pos	1.2	127.039	1598	...	1598	...	1592.1	...	707.3	:::
X2131	neg	3.88	547.107	1598	...	1598	...	1592.1	...	1426.1	...
X1101	pos	5.24	541.791	1598	...	1598	...	1592.2	...	1574.1	...
X695	pos	3.18	387.554	1598	...	1598	...	1592.3	...	1484.7	...
X1957	neg	3.23	339.166	1598	...	1598	...	1592.3	...	1540.2	...
X996	pos	4.14	594.401	1598	...	1598	...	1592.9	...	1566	...
X2282	neg	5.26	1081.54	1598	...	1598	...	1592.9	...	1577.2	...
X2281	neg	5.25	586.273	1598	...	1598	...	1593.1	...	1568.8	...
X1357	neg	1.34	365.136	1598	...	1598	...	1593.2	...	1256.3	..:
X897	pos	3.81	616.787	1598	...	1598	...	1593.8	...	1590.2	...
X1931	neg	3.15	359.135	1598	...	1598	...	1593.9	...	1552.2	...
X502	pos	2.64	169.076	1598	...	1598	...	1594.1	...	1413.7	...
X1905	neg	3.08	491.142	1598	...	1598	...	1594.2	...	1557.1	...
X154	pos	1.59	318.202	1598	...	1598	...	1594.4	...	1594.9	...
X78	pos	1.14	319.1	1598	...	1598	...	1594.9	...	1581	...
X2137	neg	3.89	373.141	1598	...	1598	...	1595	...	390.2	:::
X1809	neg	2.76	351.166	1598	...	1598	...	1595	...	1493.1	...
X709	pos	3.24	287.139	1598	...	1598	...	1595.1	...	1577	...
X2263	neg	5.06	271.155	1598	...	1598	...	1595.4	...	1480.2	...
X2221	neg	4.54	419.229	1598	...	1598	...	1595.4	...	1480.6	...
X1885	neg	3.04	501.219	1598	...	1598	...	1595.4	...	1546.3	...
X2030	neg	3.4	374.154	1598	...	1598	...	1595.5	...	1523.3	...
X2062	neg	3.52	371.135	1598	...	1598	...	1595.5	...	1564.7	...
X1484	neg	1.78	455.081	1598	...	1598	...	1595.6	...	1124.9	..:
X1904	neg	3.08	563.141	1598	...	1598	...	1595.6	...	1512.5	...
X2038	neg	3.44	373.15	1598	...	1598	...	1595.6	...	1553.6	...
X497	pos	2.62	283.108	1598	...	1598	...	1595.7	...	1537	...
X1845	neg	2.91	557.294	1598	...	1598	...	1596.4	...	1468.7	...
X303	pos	2.07	606.256	1598	...	1598	...	1596.6	...	1137.9	..:
X2047	neg	3.45	563.102	1598	...	1598	...	1596.9	...	1395.6	...
X1180	neg	0.77	319.067	1598	...	1598	...	1597	...	1427.7	...
X1958	neg	3.24	685.353	1598	...	1598	...	1597	...	1592	...
X137	pos	1.5	288.192	1598	...	1598	...	1597	...	1593.4	...
X1618	neg	2.22	411.127	1598	...	1598	...	1597.1	...	1549.7	...
X38	pos	0.97	303.071	1598	...	1598	...	1597.3	...	1509.1	...
X227	pos	1.78	460.313	1598	...	1598	...	1597.3	...	1543.6	...
X1628	neg	2.25	215.083	1598	...	1598	...	1597.3	...	1576.9	...
X356	pos	2.23	217.098	1598	...	1598	...	1597.3	...	1584.9	...
X22	pos	0.92	174.091	1598	...	1598	...	1597.3	...	1594.4	...
X1697	neg	2.46	470.262	1598	...	1598	...	1597.4	...	1537.7	...
X313	pos	2.11	529.299	1598	...	1598	...	1597.4	...	1587.6	...
X1786	neg	2.7	468.283	1598	...	1598	...	1597.5	...	1578.8	...
X249	pos	1.86	360.213	1598	...	1598	...	1597.6	...	1592.1	...
X1900	neg	3.06	883.417	1598	...	1598	...	1597.7	...	1556.9	...
X142	pos	1.53	444.293	1598	...	1598	...	1597.8	...	1581.2	...
X307	pos	2.08	345.152	1598	...	1598	...	1598	...	816.5	.::
X301	pos	2.05	330.19	1598	...	1598	...	1598	...	1322.6	...
X471	pos	2.55	345.214	1598	...	1598	...	1598	...	1572.7	...
X388	pos	2.37	446.261	1598	...	1598	...	1598	...	1575.7	...
X427	pos	2.43	472.277	1598	...	1598	...	1598	...	1586.7	...
X358	pos	2.24	371.229	1598	...	1598	...	1598	...	1590.9	...
X39	pos	0.97	575.16	1598	...	1598	...	1598	...	1598	...
X91	pos	1.16	103.054		...		...		...		...
X87	pos	1.16	107.049		...		...		...		...
X190	pos	1.7	118.065		...		...		...		...
X90	pos	1.16	120.081		...		...		...		...
X89	pos	1.16	131.049		...		...		...		...
X194	pos	1.72	143.034		...		...		...		...
X187	pos	1.7	144.081		...		...		...		...
X1335	neg	1.18	147.045		...		...		...		...
X1396	neg	1.45	156.067		...		...		...		...
X1210	neg	0.83	156.067		...		...		...		...
X183	pos	1.7	159.092		...		...		...		...
X293	pos	2.04	162.058		...		...		...		...
X1000	pos	4.16	163.133		...		...		...		...
X367	pos	2.27	166.086		...		...		...		...
X182	pos	1.7	170.06		...		...		...		...
X1455	neg	1.75	171.078		...		...		...		...
X1556	neg	2.06	171.078		...		...		...		...
X1793	neg	2.71	171.078		...		...		...		...
X997	pos	4.15	185.115		...		...		...		...
X1573	neg	2.11	189.077		...		...		...		...
X1838	neg	2.89	190.051		...		...		...		...
X1197	neg	0.8	199.073		...		...		...		...
X1245	neg	0.88	202.108		...		...		...		...
X1273	neg	0.98	206.039		...		...		...		...
X956	pos	3.97	214.134		...		...		...		...
X1452	neg	1.75	215.067		...		...		...		...
X384	pos	2.34	222.171		...		...		...		...
X1393	neg	1.44	225.088		...		...		...		...
X2156	neg	3.99	225.096		...		...		...		...
X1553	neg	2.05	227.104		...		...		...		...
X486	pos	2.6	227.139		...		...		...		...
X1839	neg	2.89	229.098		...		...		...		...
X275	pos	1.98	238.119		...		...		...		...
X169	pos	1.66	242.186		...		...		...		...
X117	pos	1.34	244.064		...		...		...		...
X600	pos	2.97	245.129		...		...		...		...
X191	pos	1.7	248.149		...		...		...		...
X1767	neg	2.66	254.067		...		...		...		...
X2104	neg	3.75	258.077		...		...		...		...
X2201	neg	4.27	258.08		...		...		...		...
X314	pos	2.11	263.139		...		...		...		...
X277	pos	1.98	266.162		...		...		...		...
isotop	pos	1.97	267.145		...		...		...		...
X1644	neg	2.29	275.104		...		...		...		...
X1211	neg	0.83	283.069		...		...		...		...
X1808	neg	2.76	286.177		...		...		...		...
X1772	neg	2.66	287.104		...		...		...		...
X1162	pos	7.73	287.147		...		...		...		...
X524	pos	2.7	288.143		...		...		...		...
X1158	pos	7.69	288.15		...		...		...		...
X279	pos	1.98	295.166		...		...		...		...
X1146	pos	7.47	295.191		...		...		...		...
X1540	neg	1.97	296.082		...		...		...		...
X1721	neg	2.49	298.141		...		...		...		...
X1691	neg	2.44	302.123		...		...		...		...
X1161	pos	7.72	308.126		...		...		...		...
X1426	neg	1.65	311.078		...		...		...		...
X1403	neg	1.49	311.089		...		...		...		...
X1875	neg	3	312.157		...		...		...		...
X894	pos	3.78	314.195		...		...		...		...
X171	pos	1.67	318.155		...		...		...		...
X1548	neg	2.03	319.097		...		...		...		...
X34	pos	0.95	324.111		...		...		...		...
X1746	neg	2.59	326.047		...		...		...		...
X150	pos	1.57	328.139		...		...		...		...
X1272	neg	0.98	331.104		...		...		...		...
X83	pos	1.15	331.166		...		...		...		...
X173	pos	1.67	332.134		...		...		...		...
X1569	neg	2.1	337.093		...		...		...		...
X1765	neg	2.66	337.093		...		...		...		...
X1954	neg	3.23	340.17		...		...		...		...
X1249	neg	0.88	341.089		...		...		...		...
X2102	neg	3.75	342.06		...		...		...		...
X1193	neg	0.79	344.099		...		...		...		...
X1629	neg	2.26	344.107		...		...		...		...
X1001	pos	4.16	345.108		...		...		...		...
X1576	neg	2.14	345.11		...		...		...		...
X1562	neg	2.06	345.119		...		...		...		...
X1541	neg	1.98	346.115		...		...		...		...
X322	pos	2.14	347.127		...		...		...		...
X1433	neg	1.7	351.072		...		...		...		...
X1501	neg	1.84	351.13		...		...		...		...
X1768	neg	2.66	353.088		...		...		...		...
X176	pos	1.68	355.103		...		...		...		...
X1419	neg	1.61	355.163		...		...		...		...
X1636	neg	2.28	357.123		...		...		...		...
X1431	neg	1.7	359.099		...		...		...		...
X1932	neg	3.16	360.139		...		...		...		...
X278	pos	1.98	365.085		...		...		...		...
X81	pos	1.15	365.106		...		...		...		...
X1571	neg	2.1	367.161		...		...		...		...
X1841	neg	2.89	370.115		...		...		...		...
X1872	neg	3	371.23		...		...		...		...
X1771	neg	2.66	377.107		...		...		...		...
X1759	neg	2.62	378.08		...		...		...		...
X954	pos	3.94	378.239		...		...		...		...
X1773	neg	2.66	379.083		...		...		...		...
X118	pos	1.35	379.208		...		...		...		...
X492	pos	2.61	380.095		...		...		...		...
X530	pos	2.72	385.113		...		...		...		...
X1844	neg	2.89	385.114		...		...		...		...
X170	pos	1.67	385.161		...		...		...		...
X1461	neg	1.75	389.011		...		...		...		...
X1901	neg	3.07	389.182		...		...		...		...
X1237	neg	0.87	390.114		...		...		...		...
X281	pos	1.99	394.165		...		...		...		...
X175	pos	1.68	394.165		...		...		...		...
X1584	neg	2.17	404.084		...		...		...		...
X2106	neg	3.76	404.183		...		...		...		...
X1563	neg	2.06	405.055		...		...		...		...
X1633	neg	2.27	406.099		...		...		...		...
X2037	neg	3.44	406.18		...		...		...		...
X181	pos	1.7	409.188		...		...		...		...
X752	pos	3.32	414.257		...		...		...		...
X1402	neg	1.48	415.118		...		...		...		...
X133	pos	1.47	417.133		...		...		...		...
X180	pos	1.69	417.187		...		...		...		...
X1876	neg	3	419.117		...		...		...		...
X451	pos	2.48	428.212		...		...		...		...
X868	pos	3.64	429.21		...		...		...		...
X525	pos	2.71	438.234		...		...		...		...
X683	pos	3.14	441.906		...		...		...		...
X890	pos	3.76	444.282		...		...		...		...
X1206	neg	0.82	445.217		...		...		...		...
X1339	neg	1.18	446.123		...		...		...		...
X1902	neg	3.08	446.175		...		...		...		...
X1770	neg	2.66	447.187		...		...		...		...
X1536	neg	1.97	447.187		...		...		...		...
X1703	neg	2.46	448.122		...		...		...		...
X1781	neg	2.68	448.122		...		...		...		...
X1893	neg	3.06	448.183		...		...		...		...
X193	pos	1.72	449.123		...		...		...		...
X1774	neg	2.66	449.203		...		...		...		...
X440	pos	2.45	450.137		...		...		...		...
X528	pos	2.71	450.244		...		...		...		...
X889	pos	3.76	451.124		...		...		...		...
X1579	neg	2.16	451.139		...		...		...		...
X1738	neg	2.57	451.219		...		...		...		...
X1792	neg	2.71	452.12		...		...		...		...
X319	pos	2.13	453.154		...		...		...		...
X320	pos	2.14	454.157		...		...		...		...
X260	pos	1.92	461.153		...		...		...		...
X1513	neg	1.88	463.128		...		...		...		...
X1270	neg	0.98	467.141		...		...		...		...
X1435	neg	1.71	467.141		...		...		...		...
X871	pos	3.65	468.25		...		...		...		...
X1965	neg	3.26	469.231		...		...		...		...
X298	pos	2.05	469.231		...		...		...		...
X1002	pos	4.18	470.26		...		...		...		...
X888	pos	3.76	472.256		...		...		...		...
X801	pos	3.39	478.275		...		...		...		...
X1694	neg	2.45	479.167		...		...		...		...
X2163	neg	4.03	483.246		...		...		...		...
X271	pos	1.97	487.109		...		...		...		...
X282	pos	1.99	488.171		...		...		...		...
X270	pos	1.97	489.106		...		...		...		...
X2130	neg	3.88	496.11		...		...		...		...
X527	pos	2.71	498.304		...		...		...		...
X892	pos	3.77	506.203		...		...		...		...
X1448	neg	1.75	515.141		...		...		...		...
X1842	neg	2.89	515.235		...		...		...		...
X947	pos	3.93	517.135		...		...		...		...
X196	pos	1.72	517.156		...		...		...		...
X1438	neg	1.72	523.142		...		...		...		...
X905	pos	3.84	525.783		...		...		...		...
X1047	pos	4.8	525.787		...		...		...		...
X1044	pos	4.8	526.289		...		...		...		...
X1081	pos	4.95	526.795		...		...		...		...
X1557	neg	2.06	529.157		...		...		...		...
X186	pos	1.7	531.099		...		...		...		...
X178	pos	1.69	532.207		...		...		...		...
X188	pos	1.7	533.097		...		...		...		...
X1040	pos	4.74	534.289		...		...		...		...
X908	pos	3.84	534.792		...		...		...		...
X2144	neg	3.93	535.187		...		...		...		...
X906	pos	3.84	535.294		...		...		...		...
X946	pos	3.91	537.202		...		...		...		...
X914	pos	3.84	537.27		...		...		...		...
X1394	neg	1.45	549.146		...		...		...		...
X1391	neg	1.44	554.166		...		...		...		...
X179	pos	1.69	559.193		...		...		...		...
X1878	neg	3.01	577.214		...		...		...		...
X2326	neg	7.76	580.326		...		...		...		...
X200	pos	1.73	581.196		...		...		...		...
X296	pos	2.04	581.196		...		...		...		...
X198	pos	1.73	582.199		...		...		...		...
X1795	neg	2.71	594.249		...		...		...		...
X1451	neg	1.75	602.165		...		...		...		...
X1458	neg	1.75	603.14		...		...		...		...
X233	pos	1.8	603.191		...		...		...		...
X1570	neg	2.1	604.24		...		...		...		...
X1940	neg	3.19	609.204		...		...		...		...
X1764	neg	2.66	609.204		...		...		...		...
X1240	neg	0.87	609.246		...		...		...		...
X1788	neg	2.71	610.236		...		...		...		...
X1565	neg	2.08	611.183		...		...		...		...
X1643	neg	2.29	611.195		...		...		...		...
X1862	neg	2.95	612.166		...		...		...		...
X2253	neg	4.97	615.302		...		...		...		...
X2289	neg	5.47	615.302		...		...		...		...
X1109	pos	5.46	617.318		...		...		...		...
X895	pos	3.78	618.335		...		...		...		...
X1454	neg	1.75	623.144		...		...		...		...
X1558	neg	2.06	623.144		...		...		...		...
X999	pos	4.16	624.411		...		...		...		...
X891	pos	3.77	625.177		...		...		...		...
X1311	neg	1.11	626.202		...		...		...		...
X1638	neg	2.29	631.2		...		...		...		...
X1457	neg	1.75	632.091		...		...		...		...
X782	pos	3.37	632.252		...		...		...		...
X1453	neg	1.75	633.095		...		...		...		...
X1159	pos	7.7	634.127		...		...		...		...
X1160	pos	7.7	636.125		...		...		...		...
X1635	neg	2.28	637.225		...		...		...		...
X1637	neg	2.29	640.148		...		...		...		...
X1463	neg	1.75	655.229		...		...		...		...
X1868	neg	2.98	658.286		...		...		...		...
X1890	neg	3.05	659.293		...		...		...		...
X2187	neg	4.13	672.179		...		...		...		...
X1981	neg	3.32	673.148		...		...		...		...
X1464	neg	1.75	673.22		...		...		...		...
X1467	neg	1.76	674.223		...		...		...		...
X2248	neg	4.87	675.268		...		...		...		...
X2006	neg	3.37	677.172		...		...		...		...
X1392	neg	1.44	677.194		...		...		...		...
X1462	neg	1.75	677.195		...		...		...		...
X1465	neg	1.75	677.204		...		...		...		...
X1466	neg	1.76	679.188		...		...		...		...
X2078	neg	3.63	680.299		...		...		...		...
X2152	neg	3.97	680.299		...		...		...		...
X2080	neg	3.64	680.801		...		...		...		...
X2151	neg	3.97	680.801		...		...		...		...
X2024	neg	3.39	693.287		...		...		...		...
X2202	neg	4.3	700.352		...		...		...		...
X1851	neg	2.93	715.335		...		...		...		...
X1978	neg	3.31	740.32		...		...		...		...
X1977	neg	3.31	740.822		...		...		...		...
X1789	neg	2.71	755.204		...		...		...		...
X1873	neg	3	759.236		...		...		...		...
X1840	neg	2.89	765.352		...		...		...		...
X1927	neg	3.14	779.167		...		...		...		...
X2003	neg	3.36	825.492		...		...		...		...
X1994	neg	3.33	900.242		...		...		...		...
X2209	neg	4.37	965.294		...		...		...		...
X2239	neg	4.84	1077.53		...		...		...		...

## Sheet: Suppl. Table S6
Supplementary Table S6: GC-MS features and their ranking values for selected sensory attributes
					Ranking values (lower values indicate higher importance for the model)
					Intensity odor		Tomato odor		Intensity flavor		Umami flavor		Onion flavor		Garlic flavor
Feature	Name	Formula	Chemical group	Annotation level	Ranking value	MIN, MID and/or MAX	Ranking value	MIN, MID and/or MAX	Ranking value	MIN, MID and/or MAX	Ranking value	MIN, MID and/or MAX	Ranking value	MIN, MID and/or MAX	Ranking value	MIN, MID and/or MAX		::: = variable is member of min, mid and max set (this variable is highly relevant)
SPME5189		C8H12N2		3	324.412	...	15.2934	:::	330.761	...	330.174	...	311.281	...	4.43187	:::		.:: = variable is member of mid and max set (less relevant)
SPME2617		C6H16N2		3	42.0422	.::	212.515	...	326.728	...	330.845	...	39.5192	:::	78.4724	:::		..: = variable is member of max set (less relevant)
SPME6357		C8H10N2O		3	265.467	...	248.94	...	330.903	...	331	...	227.092	...	80.4752	:::		... = variable is not member of any set (irrelevant for this sensory attribute)
SPME6926		C6H8S2		4	314.299	...	246.986	...	329.94	...	330.677	...	326.953	...	128.415	.::
SPME8203	Trisulfide, di-allyl	C6H10S3	Trisulphide	2	274.4	...	321.607	...	330.571	...	331	...	228.48	...	130.531	.::
SPME362	3-Methylthiophene	C5H6S	Thiophene	2	7.39236	:::	304.173	...	329.215	...	331	...	6.85951	:::	137.899	.::
SPME1237	Diallyl sulfide	C6H10S	Sulphide	2	326.959	...	168.562	...	330.912	...	331	...	244.174	...	158.64	..:
SPME8685		C13H14F3NO3		4	322.202	...	313.853	...	330.719	...	331	...	330.698	...	162.07	.::
SPME2854		C4H7NO2		4	327.96	...	320.957	...	331	...	331	...	330.032	...	163.246	..:
SPME7192		F3N		3	329.479	...	176.106	...	246.211	...	331	...	225.591	...	184.07	..:
SPME7223		C5H7BrO		4	261.744	...	50.8284	.::	329.728	...	331	...	305.903	...	191.318	..:
SPME1210		C4H8N2O2		3	328.267	...	181.175	...	330.902	...	331	...	253.792	...	192.333	..:
SPME1092		C7H12O		3	329.915	...	23.8226	:::	331	...	331	...	142.498	...	206.015	..:
SPME2663	Camphene	C10H16	Monoterpene	2	266.157	...	324.182	...	330.902	...	329.181	...	330.918	...	213.687	..:
SPME2756		C3H4S2		3	331	...	184.034	...	330.486	...	331	...	328.844	...	219.81	..:
SPME1129		C3H6S2		4	300.834	...	285.12	...	314.316	...	331	...	326.719	...	220.748	...
SPME7288	3-Vinyl-1,2-dithiacyclohex-5-ene	C6H8S2	Other	2	293.473	...	299.627	...	330.756	...	331	...	327.702	...	222.778	...
SPME7181		C3H4S3		4	314.334	...	101.65	.::	322.318	...	331	...	330.572	...	227.807	...
SPME3279		C3H4N2OS		3	283.558	...	157.224	..:	330.929	...	331	...	271.086	...	234.109	...
SPME10050		not_def		3	321.459	...	224.81	...	330.759	...	331	...	330.527	...	240.02	...
SPME8978		C3H6S4		3	310.138	...	329.353	...	330.399	...	331	...	314.357	...	249.664	...
SPME141		C6H10O		4	230.192	...	294.673	...	329.759	...	331	...	228.228	...	255.57	...
SPME5499		C2H6N4O2		3	323.089	...	276.309	...	330.584	...	331	...	327.323	...	256.353	...
SPME4906		C8H8O2		3	316.949	...	314.034	...	331	...	331	...	45.1688	:::	257.243	...
SPME5866		C7H6N2		4	330.244	...	192.352	...	331	...	331	...	330.475	...	263.543	...
SPME1132		C4H6O		4	327.564	...	278.665	...	330.71	...	331	...	330.836	...	264.668	...
SPME6081	Trisulfide, methyl allyl	C4H8S3	Trisulphide	2	315.187	...	322.473	...	330.578	...	331	...	136.35	..:	265.841	...
SPME3540	Trimethylpyrazine	C7H10N2	Pyrazine	2	285.585	...	300.673	...	330.78	...	331	...	28.9297	:::	278.212	...
SPME8550		C12H14O2		4	326.464	...	326.182	...	329.928	...	328.685	...	320.108	...	278.861	...
SPME7500		C10H16N2		3	330.7	...	255.011	...	330.755	...	330.651	...	330.245	...	281.428	...
SPME1456		C6H12S		3	319.15	...	328.884	...	331	...	331	...	161.617	...	281.904	...
SPME4823	3-Ethyl-2,5-dimethylpyrazine	C8H12N2	Pyrazine	2	324.794	...	103.19	..:	331	...	331	...	238.651	...	282.328	...
SPME6449		C10H10O3		3	330.084	...	274.834	...	331	...	331	...	329.3	...	288.973	...
SPME2247		C6H12S		4	330.7	...	286.116	...	278.445	...	330.841	...	330.879	...	292.939	...
SPME2148	Disulfide, methyl allyl	C4H8S2	Disulphide	2	327.784	...	300.234	...	331	...	331	...	271.404	...	293.504	...
SPME124	Disulfide, dimethyl	C2H6S2	Disulphide	1	146.785	...	331	...	327.827	...	331	...	319.806	...	295.883	...
SPME1266		C9H18O		4	237.959	...	328.544	...	330.898	...	330.854	...	329.916	...	296.371	...
SPME3440	2-Ethyl-5-methylpyrazine	C7H10N2	Pyrazine	2	236.956	...	328.542	...	331	...	331	...	280.858	...	298.842	...
SPME3598		C11H10F2O4		4	327.817	...	329.403	...	330.429	...	331	...	323.442	...	304.184	...
SPME414		C6H10O		4	329.749	...	180.514	...	330.896	...	331	...	330.519	...	304.445	...
SPME4995	Diallyl disulphide	C6H10S2	Disulphide	1	330.548	...	243.868	...	331	...	331	...	232.352	...	305.858	...
SPME7391		C8H8O2		4	327.928	...	324.673	...	330.897	...	329.538	...	323.431	...	306.345	...
SPME10078		C6H10S2		4	330.03	...	255.679	...	330.907	...	331	...	330.801	...	306.651	...
SPME9023		C3H2S3		4	330.864	...	301.065	...	326.497	...	331	...	328.406	...	309.044	...
SPME7253		C9H8O3		3	329.277	...	309.924	...	330.729	...	331	...	330.85	...	314.191	...
SPME5040		C10H12		3	314.281	...	222.973	...	330.839	...	330.319	...	186.508	...	317.494	...
SPME6693		C9H8O		3	307.187	...	310.943	...	330.613	...	330.844	...	270.62	...	317.885	...
SPME2106		C4H6O		4	12.6908	:::	325.996	...	206.853	...	331	...	51.5687	.::	318.078	...
SPME5640		C6H12S2		3	328.271	...	326.654	...	330.232	...	331	...	330.284	...	320.66	...
SPME6289		C9H8O		4	329.91	...	330.707	...	331	...	331	...	246.333	...	321.277	...
SPME6501		C3H6S3		3	300.329	...	330.519	...	330.907	...	331	...	322.04	...	321.838	...
SPME5271		C6H12S2		4	307.915	...	331	...	267.27	...	316.178	...	301.617	...	322.515	...
SPME3088	1-Octen-3-ol	C8H16O	Alcohol	2	331	...	329.708	...	330.886	...	331	...	330.684	...	323.852	...
SPME6099	Pyrazine, 2,3-diethyl-5-methyl-	C9H14N2	Pyrazine	2	327.147	...	307.612	...	331	...	331	...	104.656	..:	323.885	...
SPME2078	Pyrazine, 2,5-dimethyl-	C6H8N2	Pyrazine	1	284.625	...	330.869	...	331	...	331	...	252.324	...	324.444	...
SPME6178	Pyrazine, 3,5-diethyl-2-methyl	C9H14N2	Pyrazine	2	327.316	...	306.98	...	331	...	331	...	149.471	...	324.538	...
SPME5126		C16H22N2O		4	330.375	...	152.43	..:	330.885	...	330.669	...	330.067	...	325.395	...
SPME7646	Dodecane, 4-methyl-	C13H28	Alkane	2	329.062	...	300.962	...	330.902	...	331	...	330.946	...	326.275	...
SPME9046	Isocaryophyllene	C15H24	Sesquiterpene	2	331	...	304.408	...	321.708	...	326.053	...	306.315	...	326.729	...
SPME5619		C10H10		3	325.029	...	270.621	...	330.469	...	331	...	318.021	...	327.93	...
SPME5435		C6H10S2		3	323.987	...	327.614	...	330.66	...	331	...	303.172	...	328.08	...
SPME2554		C9H18O		4	286.904	...	330.507	...	330.923	...	331	...	285.71	...	328.292	...
SPME1626		CH3F4P		4	331	...	330.857	...	330.754	...	331	...	330.731	...	328.776	...
SPME923		C8H14		4	313.638	...	330.841	...	311.745	...	327.801	...	297.366	...	329.018	...
SPME8328		C6H12S3		4	237.565	...	331	...	311.147	...	331	...	144.156	...	329.245	...
SPME3554		C8H16O		4	324.359	...	331	...	328.5	...	331	...	329.335	...	329.29	...
SPME503		C8H18		3	330.702	...	330.693	...	326.222	...	331	...	330.836	...	329.516	...
SPME339		C9H11NO		3	328.257	...	329.709	...	330.462	...	331	...	276.354	...	329.521	...
SPME5864		C12H26		4	331	...	330.534	...	329.446	...	282.386	...	330.861	...	329.571	...
SPME392		C6H10O2		3	271.835	...	330.352	...	331	...	331	...	304.843	...	329.61	...
SPME7039		C13H28		4	331	...	329.821	...	225.485	...	330.676	...	330.798	...	329.827	...
SPME9125		C10H8S		3	237.953	...	329.546	...	329.068	...	327.22	...	328.606	...	329.898	...
SPME1084		C9H14		3	331	...	277	...	330.908	...	330.854	...	330.94	...	329.917	...
SPME1051	Ethylcyclohexane	C8H16	Cycloalkane	2	330.06	...	330.392	...	330.896	...	330.659	...	330.273	...	329.944	...
SPME8599		C6H10S3		4	331	...	330.348	...	322.054	...	331	...	330.843	...	330.051	...
SPME3906		C6H8O4		4	330.733	...	331	...	323.146	...	330.22	...	329.11	...	330.236	...
SPME4262		C10H16		4	321.269	...	258.492	...	330.273	...	331	...	328.761	...	330.254	...
SPME6165		C8H16O2		4	331	...	331	...	301.651	...	330.525	...	329.705	...	330.395	...
SPME2392		C20H30O7		4	320.709	...	309.095	...	330.932	...	331	...	295.791	...	330.408	...
SPME240		C5H9NO		4	331	...	331	...	329.624	...	288.01	...	306.101	...	330.415	...
SPME2592		C16H19N3S		4	331	...	330.526	...	331	...	326.28	...	330.797	...	330.548	...
SPME2839		C8H12O		3	331	...	321.677	...	330.928	...	331	...	330.817	...	330.553	...
SPME88		C4H5BrO2		4	331	...	331	...	331	...	331	...	330.252	...	330.558	...
SPME109		C6H13N		4	330.223	...	331	...	330.905	...	331	...	326.945	...	330.562	...
SPME2054	Butyrolactone	C4H6O2	Other	2	331	...	331	...	331	...	331	...	330.941	...	330.562	...
SPME1661		C11H15NO2		4	330.853	...	331	...	330.907	...	329.075	...	260.131	...	330.666	...
SPME7081		C9H9ClO		3	331	...	331	...	327.732	...	316.512	...	330.946	...	330.68	...
SPME2637	2-Heptenal, (E)-	C7H12O	Aldehyde	2	330.532	...	331	...	329.41	...	330.69	...	330.387	...	330.698	...
SPME291	2-Methylthiophene	C5H6S	Thiophene	2	290.48	...	328.615	...	331	...	330.841	...	270.426	...	330.704	...
SPME10214		C8H10N2O4		3	330.065	...	331	...	325.84	...	321.154	...	321.256	...	330.705	...
SPME5292		C6H10S2		4	299.949	...	330.536	...	327.974	...	331	...	104.153	.::	330.71	...
SPME2721	Pentanoic acid	C5H10O2	Acid	2	331	...	330.19	...	330.914	...	331	...	293.538	...	330.711	...
SPME6602		C2H7O3P		3	330.488	...	331	...	330.812	...	331	...	330.83	...	330.714	...
SPME6216		C11H22O		4	328.283	...	331	...	319.337	...	329.501	...	330.555	...	330.715	...
SPME1974	Propanal, 3-(methylthio)-	C4H8OS	Other	2	328.23	...	331	...	286.884	...	330.512	...	223.406	...	330.715	...
SPME8699	Tridecane, 3-methyl-	C14H30	Alkane	2	331	...	331	...	325.616	...	330.521	...	330.921	...	330.833	...
SPME3489		C10H22		3	331	...	331	...	330.921	...	331	...	330.97	...	330.835	...
SPME9743		C11H16		4	314.994	...	323.597	...	268.751	...	330.352	...	329.114	...	330.84	...
SPME1435		C6H8S		4	249.13	...	331	...	330.875	...	331	...	302.826	...	330.845	...
SPME3041	Dimethyl trisulfide	C2H6S3	Trisulphide	1	305.454	...	330.54	...	330.439	...	331	...	246.553	...	330.847	...
SPME32	3-Methyl-1-butanol	C5H12O	Alcohol	2	326.949	...	331	...	330.627	...	331	...	329.638	...	330.849	...
SPME5890		C9H14O		4	331	...	331	...	328.108	...	330.53	...	330.841	...	330.851	...
SPME8673		C13H28		4	331	...	327.082	...	330.908	...	330.537	...	322.38	...	330.851	...
SPME1687		C16H18O4S		4	330.849	...	329.23	...	330.889	...	331	...	323.619	...	330.851	...
SPME202		C3H6OS		3	331	...	331	...	330.241	...	305.452	...	330.839	...	330.854	...
SPME8084		C13H28		3	331	...	331	...	296.646	...	148.529	..:	330.863	...	330.855	...
SPME1586		C15H12O3		4	330.827	...	330.554	...	330.9	...	331	...	330.572	...	330.856	...
SPME3818		C10H18O		4	269.72	...	313.594	...	330.145	...	331	...	330.963	...	330.857	...
SPME1840		C8H14O		4	329.632	...	331	...	330.328	...	331	...	325.18	...	330.858	...
SPME7856	Benzeneacetaldehyde, alpha-ethylidene-	C10H10O	Other	2	284.246	...	331	...	54.5672	:::	331	...	293.63	...	330.86	...
SPME4441		C10H18		4	330.853	...	331	...	330.773	...	330.856	...	330.831	...	330.86	...
SPME4651	Decane, 2-methyl-	C11H24	Alkane	2	331	...	330.84	...	330.909	...	330.838	...	330.836	...	330.86	...
SPME2767		C11H24		3	331	...	331	...	328.692	...	330.186	...	330.952	...	330.861	...
SPME8020		C10H20		3	329.286	...	331	...	329.511	...	329.333	...	324.459	...	330.861	...
SPME537	Hexanal	C6H12O	Aldehyde	1	330.846	...	331	...	330.415	...	327.394	...	328.105	...	330.862	...
SPME977	Furfural	C5H4O2	Other	1	330.835	...	265.949	...	330.333	...	296.53	...	330.944	...	330.862	...
SPME3221	beta-Pinene	C10H16	Monoterpene	1	331	...	331	...	330.762	...	330.685	...	330.701	...	330.863	...
SPME4745		C10H18		4	331	...	331	...	330.759	...	328.976	...	330.91	...	330.863	...
SPME1933	Heptanal	C7H14O	Aldehyde	2	331	...	331	...	330.789	...	331	...	330.84	...	330.863	...
SPME7597	Nonanoic acid	C9H18O2	Acid	2	330.85	...	331	...	313.336	...	330.847	...	330.851	...	330.863	...
SPME6903		C12H24		3	331	...	330.528	...	330.601	...	330.489	...	330.946	...	330.864	...
SPME1905		C8H16O		3	331	...	329.024	...	330.915	...	329.845	...	330.728	...	330.864	...
SPME4310	Benzeneacetaldehyde	C8H8O	Other	2	292.299	...	331	...	255.343	...	330.677	...	322.887	...	330.865	...
SPME9745		C19H30O3		3	329.851	...	331	...	329.473	...	312.792	...	330.961	...	330.866	...
SPME7121		C6H10O3		4	319.441	...	331	...	330.758	...	331	...	207.982	...	330.866	...
SPME7795	Geranial	C10H16O	Monoterpene alcohol	2	331	...	330.86	...	330.71	...	331	...	330.902	...	330.867	...
SPME6953		C9H12N2O		3	331	...	331	...	330.579	...	330.844	...	330.703	...	330.867	...
SPME4530		C3H7NO3		3	331	...	331	...	330.791	...	331	...	329.451	...	330.87	...
SPME8292		C4H9NO2		3	331	...	285.54	...	330.315	...	331	...	330.836	...	331	...
SPME4581	Benzene, 1,4-diethyl-	C10H14	Benzene	2	331	...	286.08	...	330.903	...	324.073	...	330.009	...	331	...
SPME1521		C9H16		3	331	...	305.808	...	330.021	...	330.519	...	330.873	...	331	...
SPME3149	5-Hepten-2-one, 6-methyl-	C8H14O	Ketone	2	326.624	...	314.238	...	330.924	...	325.101	...	330.745	...	331	...
SPME5359	Nonanal	C9H18O	Aldehyde	1	330.856	...	316.955	...	330.608	...	330.191	...	330.702	...	331	...
SPME601		C2H7N		3	314.965	...	317.687	...	331	...	331	...	328.968	...	331	...
SPME3644		C8H11N3		4	331	...	323.384	...	330.888	...	326.575	...	328.805	...	331	...
SPME4362		C13H28		4	331	...	324	...	275.843	...	331	...	324.726	...	331	...
SPME883	Heptane, 2,4-dimethyl-	C9H20	Alkane	2	331	...	325.082	...	330.608	...	331	...	330.394	...	331	...
SPME2212		C6H10		4	331	...	325.505	...	330.591	...	323.708	...	301.804	...	331	...
SPME6709	Ethanone, 1-(4-methylphenyl)-	C9H10O	Ketone	2	329.868	...	325.871	...	327.161	...	331	...	330.918	...	331	...
SPME1822	Styrene	C8H8	Benzene	2	330.689	...	326.369	...	330.293	...	331	...	326.474	...	331	...
SPME970		C4H4N2		4	331	...	326.803	...	331	...	329.62	...	330.827	...	331	...
SPME943		C8H14		4	330.688	...	328.197	...	331	...	330.177	...	330.855	...	331	...
SPME1790		C19H19ClO5		3	331	...	328.214	...	324.788	...	319.213	...	330.715	...	331	...
SPME325	2,3-Butanediol	C4H10O2	Alcohol	2	331	...	328.236	...	331	...	331	...	324.887	...	331	...
SPME1783		C10H18O4		4	330.865	...	328.283	...	330.476	...	331	...	324.232	...	331	...
SPME431		C2H7N		3	330.326	...	328.438	...	330.791	...	330.697	...	330.834	...	331	...
SPME10093		C13H28O3		4	330.844	...	328.589	...	330.909	...	331	...	330.873	...	331	...
SPME3983		C12H26		3	329.61	...	328.61	...	329.905	...	331	...	329.753	...	331	...
SPME69		C4H6O		4	329.135	...	328.935	...	330.763	...	327.441	...	327.288	...	331	...
SPME2411		C10H18		3	331	...	329.063	...	330.761	...	330.505	...	330.798	...	331	...
SPME1361	1-Hexanol	C6H14O	Alcohol	2	330.054	...	329.216	...	330.306	...	300.208	...	330.832	...	331	...
SPME3399		C8H14		4	331	...	329.422	...	330.912	...	330.53	...	330.943	...	331	...
SPME6589	Benzaldehyde, 2,4-dimethyl-	C9H10O	Other	2	331	...	329.499	...	330.774	...	328.799	...	330.824	...	331	...
SPME9639		C8H16O		4	326.633	...	329.691	...	330.467	...	331	...	328.853	...	331	...
SPME3631	Acetic acid, hexyl ester	C8H16O2	Ester	2	331	...	329.748	...	330.918	...	330.831	...	330.854	...	331	...
SPME4427		C5H4O2		3	330.867	...	329.76	...	330.903	...	331	...	329.467	...	331	...
SPME9932	delta-Cadinene	C15H24	Sesquiterpene	2	329.798	...	329.893	...	330.911	...	323.812	...	330.944	...	331	...
SPME10201		C14H18O4S		4	330.56	...	329.9	...	210.67	...	330.043	...	312.218	...	331	...
SPME3366	Heptane, 2,2,4,6,6-pentamethyl-	C12H26	Alkane	2	328.594	...	329.913	...	279.623	...	331	...	327.853	...	331	...
SPME57	2-Methyl-1-butanol	C5H12O	Alcohol	2	314.963	...	329.917	...	321.075	...	331	...	323.295	...	331	...
SPME9706		C15H24		4	330.859	...	330.029	...	280.936	...	330.665	...	330.175	...	331	...
SPME6411		C8H13NO2		4	331	...	330.07	...	330.933	...	331	...	330.677	...	331	...
SPME9258		C10H12O		4	330.493	...	330.166	...	331	...	265.178	...	330.931	...	331	...
SPME758		C10H22		3	331	...	330.212	...	330.392	...	313.697	...	330.796	...	331	...
SPME6969		C7H12N2O		3	330.827	...	330.223	...	330.941	...	331	...	330.806	...	331	...
SPME4776		C9H16		4	331	...	330.24	...	315.782	...	331	...	330.896	...	331	...
SPME6990		C9H12O3		3	331	...	330.359	...	230.898	...	277.598	...	330.846	...	331	...
SPME4192		C10H18O		4	327.392	...	330.368	...	330.896	...	229.615	...	329.788	...	331	...
SPME1286		C5H8F2		3	331	...	330.507	...	330.087	...	328.338	...	328.729	...	331	...
SPME9853		C15H24		3	329.075	...	330.508	...	331	...	296.566	...	330.945	...	331	...
SPME8502		C8H8N4		4	311.225	...	330.515	...	330.427	...	330.833	...	314.796	...	331	...
SPME4874		C12H20O3		3	327.032	...	330.532	...	290.532	...	329.867	...	330.808	...	331	...
SPME6861		C18H15F3O5		4	331	...	330.534	...	330.894	...	330.525	...	328.071	...	331	...
SPME8654		C6H12S3		4	312.429	...	330.546	...	331	...	331	...	330.928	...	331	...
SPME3501		C10H20		3	331	...	330.554	...	330.883	...	323.681	...	330.935	...	331	...
SPME4731		C13H28		3	331	...	330.675	...	329.823	...	241.813	...	330.934	...	331	...
SPME8370	Trisulfide, dipropyl	C6H14S3	Trisulphide	2	329.771	...	330.688	...	330.929	...	307.646	...	330.529	...	331	...
SPME5117		C10H14O		3	331	...	330.699	...	330.507	...	258.981	...	330.954	...	331	...
SPME4698	1-Octanol	C8H18O	Alcohol	2	330.859	...	330.708	...	330.755	...	330.681	...	330.811	...	331	...
SPME4321		C13H28		4	330.821	...	330.711	...	330.619	...	327.35	...	330.711	...	331	...
SPME6483		C7H6O4		4	330.865	...	330.714	...	329.956	...	331	...	328.703	...	331	...
SPME7492	Neral	C10H16O	Monoterpene alcohol	2	330.831	...	330.714	...	330.923	...	328.605	...	330.809	...	331	...
SPME2585		C6H6O3		4	331	...	330.833	...	330.918	...	331	...	330.232	...	331	...
SPME2718	5-Methylfurfural	C6H6O2	Other	2	331	...	330.84	...	330.043	...	322.562	...	330.935	...	331	...
SPME7160		C10H14O		4	331	...	330.842	...	204.735	..:	312.303	...	330.234	...	331	...
SPME4571	Decane, 4-methyl-	C11H24	Alkane	2	331	...	330.842	...	326.151	...	331	...	330.688	...	331	...
SPME9184	Caryophyllene	C15H24	Sesquiterpene	2	331	...	330.842	...	331	...	197.911	...	330.955	...	331	...
SPME2272	alpha-Thujene	C10H16	Monoterpene	2	330.858	...	330.844	...	313.779	...	324.645	...	330.942	...	331	...
SPME7231		C7H12		4	331	...	330.844	...	197.455	..:	307.201	...	306.725	...	331	...
SPME480		C5H10O2		3	323.597	...	330.844	...	327.77	...	331	...	302.539	...	331	...
SPME1138		C4H6N2O		3	331	...	330.846	...	330.772	...	317.241	...	330.369	...	331	...
SPME8518		C14H30		4	330.847	...	330.848	...	330.581	...	326.45	...	313.079	...	331	...
SPME6647		C7H11ClO3		4	330.374	...	330.856	...	330.642	...	331	...	330.782	...	331	...
SPME8269		C10H16O		4	325.875	...	330.856	...	330.913	...	331	...	317.144	...	331	...
SPME231	1-Pentanol	C5H12O	Alcohol	2	331	...	330.856	...	312.589	...	328.472	...	330.921	...	331	...
SPME1577		C15H12Cl2O2		3	331	...	330.857	...	330.913	...	321.925	...	330.792	...	331	...
SPME1493	Thiophene, 3,4-dimethyl-	C6H8S	Thiophene	2	312.52	...	330.861	...	331	...	330.662	...	329.189	...	331	...
SPME10127		C13H28		3	331	...	330.862	...	330.076	...	290.216	...	327.557	...	331	...
SPME382	2-Pentenal, (E)-	C5H8O	Aldehyde	2	331	...	330.863	...	331	...	330.027	...	330.951	...	331	...
SPME8732		C13H22O2		4	331	...	330.865	...	313.769	...	308.781	...	330.566	...	331	...
SPME4495		C8H16N2O		4	331	...	330.865	...	329.538	...	331	...	330.912	...	331	...
SPME455		C8H17Cl		3	326.428	...	330.867	...	330.795	...	329.681	...	330.182	...	331	...
SPME89	2-Butenal, 2-methyl-	C5H8O	Aldehyde	2	129.541	..:	331	...	331	...	330.832	...	317.472	...	331	...
SPME2513		C4H8S2		3	205.198	...	331	...	331	...	331	...	204.89	...	331	...
SPME2398	Methyl propyl disulfide	C4H10S2	Disulphide	2	301.575	...	331	...	331	...	331	...	312.376	...	331	...
SPME959		C6H10O		3	305.601	...	331	...	331	...	330.165	...	329.611	...	331	...
SPME6232		C9H14N2		3	313.557	...	331	...	331	...	329.802	...	295.623	...	331	...
SPME2360		C4H8S2		3	315.545	...	331	...	331	...	329.966	...	328.267	...	331	...
SPME6326	Trisulfide, methyl propyl	C4H10S3	Trisulphide	1	321.308	...	331	...	331	...	329.109	...	329.746	...	331	...
SPME5534		C6H12S2		4	324.413	...	331	...	331	...	323.676	...	329.157	...	331	...
SPME3928	p-Cymene	C10H14	Alkene	2	324.665	...	331	...	329.131	...	311.45	...	330.948	...	331	...
SPME8358		C6H10S3		4	326.193	...	331	...	330.48	...	331	...	303.529	...	331	...
SPME5239		C6H10O		4	326.871	...	331	...	329.825	...	330.848	...	330.842	...	331	...
SPME9614		C13H16O		4	327.177	...	331	...	280.808	...	323.85	...	315.069	...	331	...
SPME174		C6H12O		3	328.281	...	331	...	329.68	...	328.904	...	330.381	...	331	...
SPME1995		C6H8S		3	328.81	...	331	...	331	...	331	...	329.726	...	331	...
SPME6		C9H16O2		4	329.265	...	331	...	329.949	...	331	...	322.939	...	331	...
SPME1059		C9H18		4	329.37	...	331	...	329.019	...	331	...	315.41	...	331	...
SPME8797	alpha-Copaene	C15H24	Sesquiterpene	2	329.456	...	331	...	330.842	...	187.046	...	330.939	...	331	...
SPME365		C8H14		4	329.547	...	331	...	330.806	...	250.025	...	311.439	...	331	...
SPME8624	alpha-Cubebene	C15H24	Sesquiterpene	2	329.805	...	331	...	330.253	...	45.3297	:::	322.016	...	331	...
SPME6804		C12H26		3	330.39	...	331	...	331	...	331	...	329.932	...	331	...
SPME77		C6H15NO2		4	330.403	...	331	...	330.927	...	324.272	...	329.652	...	331	...
SPME2783		C8H14O		4	330.409	...	331	...	330.91	...	331	...	330.233	...	331	...
SPME8091	Safrole	C10H10O2	Other	2	330.55	...	331	...	330.018	...	330.688	...	330.257	...	331	...
SPME8562		C6H12S3		4	330.554	...	331	...	331	...	331	...	328.417	...	331	...
SPME3326		C8H16O		4	330.557	...	331	...	331	...	331	...	327.285	...	331	...
SPME14	Vinylcyclopentane	C7H12	Cycloalkane	2	330.565	...	331	...	330.775	...	317.026	...	325.497	...	331	...
SPME3686		C8H6O2		4	330.659	...	331	...	330.617	...	328.499	...	330.917	...	331	...
SPME8863		C13H26		4	330.677	...	331	...	330.905	...	331	...	312.801	...	331	...
SPME2702		C12H26		4	330.7	...	331	...	329.956	...	331	...	330.242	...	331	...
SPME6385		C4H4N6O		4	330.824	...	331	...	212.602	...	329.832	...	330.277	...	331	...
SPME6881		C5H9ClS		4	330.84	...	331	...	326.785	...	331	...	330.013	...	331	...
SPME10034		C15H24		4	330.855	...	331	...	330.852	...	114.955	.::	330.952	...	331	...
SPME6527		C4H8S3		3	330.856	...	331	...	331	...	331	...	328.47	...	331	...
SPME4637	gamma-Terpinene	C10H16	Monoterpene	2	330.86	...	331	...	328.285	...	309.802	...	330.962	...	331	...
SPME6545		C4H11N		3	330.861	...	331	...	330.903	...	331	...	317.5	...	331	...
SPME1273		C7H15N3		4	330.862	...	331	...	331	...	331	...	330.829	...	331	...
SPME8112		C13H28		4	331	...	331	...	13.4895	:::	300.286	...	330.434	...	331	...
SPME4788	Benzaldehyde, 4-methyl-	C8H8O	Other	2	331	...	331	...	57.4937	:::	331	...	326.235	...	331	...
SPME5834		C11H20		4	331	...	331	...	119.207	:::	288.063	...	329.922	...	331	...
SPME3115		C8H14O2		3	331	...	331	...	131.261	.::	324.997	...	330.69	...	331	...
SPME7375		C10H16O2		3	331	...	331	...	169.249	.::	330.693	...	330.793	...	331	...
SPME4663		C9H14O		4	331	...	331	...	173.938	.::	277.13	...	330.694	...	331	...
SPME587		C8H16		4	331	...	331	...	174.375	..:	308.955	...	330.574	...	331	...
SPME5516		C8H10O5		3	331	...	331	...	185.158	..:	331	...	329.969	...	331	...
SPME10054		C6H11N3S		3	331	...	331	...	221.062	...	322.17	...	330.542	...	331	...
SPME5966		C7H8N2O2		4	331	...	331	...	281.155	...	331	...	330.851	...	331	...
SPME10016	cis-Calamenene	C15H22	Sesquiterpene	2	331	...	331	...	284.588	...	239.862	...	326.916	...	331	...
SPME9352		C7H13N		4	331	...	331	...	285.243	...	258.167	...	330.938	...	331	...
SPME10043		C11H16O2		3	331	...	331	...	295.22	...	302.289	...	330.641	...	331	...
SPME5210		C11H24		3	331	...	331	...	297.018	...	319.225	...	330.056	...	331	...
SPME2830		C7H12O		3	331	...	331	...	300.001	...	296.12	...	330.909	...	331	...
SPME7574		C14H22		3	331	...	331	...	307.755	...	330.839	...	330.932	...	331	...
SPME265	Toluene	C7H8	Benzene	2	331	...	331	...	308.561	...	325.182	...	330.92	...	331	...
SPME6110		C11H14O		3	331	...	331	...	315.211	...	293.086	...	322.216	...	331	...
SPME9908		C15H24		4	331	...	331	...	319.534	...	314.91	...	330.334	...	331	...
SPME5595		C9H14O		4	331	...	331	...	319.633	...	331	...	330.554	...	331	...
SPME5591	Phenylethyl Alcohol	C8H10O	Other	2	331	...	331	...	323.63	...	331	...	330.467	...	331	...
SPME1190		C9H20		3	331	...	331	...	324.439	...	331	...	330.391	...	331	...
SPME8301		C9H10O2		4	331	...	331	...	325.021	...	330.351	...	330.342	...	331	...
SPME6263		C9H16O		4	331	...	331	...	325.665	...	330.175	...	330.836	...	331	...
SPME4134	beta-Phellandrene	C10H16	Monoterpene	2	331	...	331	...	325.692	...	90.4794	:::	330.962	...	331	...
SPME5992		C6H7NO3		3	331	...	331	...	325.81	...	330.208	...	330.634	...	331	...
SPME7829		C11H16O5		4	331	...	331	...	327.145	...	331	...	330.077	...	331	...
SPME2873		C3H9O3P		3	331	...	331	...	327.442	...	263.94	...	330.921	...	331	...
SPME2862	Nonane, 3-methyl-	C10H22	Alkane	2	331	...	331	...	327.513	...	283.064	...	330.922	...	331	...
SPME6374		C12H24		4	331	...	331	...	327.531	...	331	...	330.539	...	331	...
SPME2608		C14H24O2		4	331	...	331	...	328.203	...	331	...	330.65	...	331	...
SPME1516		C8H14		4	331	...	331	...	328.336	...	331	...	314.166	...	331	...
SPME5944	Cyclohexane, pentyl-	C11H22	Cycloalkane	2	331	...	331	...	328.582	...	330.67	...	330.93	...	331	...
SPME7529	Cyclohexane, hexyl-	C12H24	Cycloalkane	2	331	...	331	...	328.68	...	330.534	...	330.945	...	331	...
SPME5330		C8H12O		3	331	...	331	...	328.779	...	311.605	...	330.951	...	331	...
SPME4476		C14H30O3S		3	331	...	331	...	328.808	...	331	...	330.946	...	331	...
SPME1167	2-Hexenal	C6H10O	Aldehyde	2	331	...	331	...	328.865	...	330.202	...	330.197	...	331	...
SPME8937	beta-Elemene	C15H24	Sesquiterpene	2	331	...	331	...	329.231	...	305.948	...	330.743	...	331	...
SPME5183		C9H14O2		3	331	...	331	...	329.281	...	331	...	327.64	...	331	...
SPME6659		C7H8N2O		4	331	...	331	...	329.333	...	330.838	...	330.859	...	331	...
SPME3856	alpha-Terpinene	C10H16	Monoterpene	2	331	...	331	...	329.597	...	285.835	...	330.933	...	331	...
SPME6421	Undecane, 3-methyl-	C12H26	Alkane	2	331	...	331	...	329.773	...	331	...	330.828	...	331	...
SPME7681	2-Decenal, (E)-	C10H18O	Aldehyde	2	331	...	331	...	330.106	...	331	...	330.842	...	331	...
SPME5066		C9H20O		4	331	...	331	...	330.147	...	331	...	320.923	...	331	...
SPME2804	Benzaldehyde	C7H6O	Other	1	331	...	331	...	330.174	...	331	...	330.659	...	331	...
SPME4062	D-Limonene	C10H16	Monoterpene	1	331	...	331	...	330.31	...	71.2899	:::	330.941	...	331	...
SPME6747		C5H9N		3	331	...	331	...	330.408	...	329.883	...	311.787	...	331	...
SPME6351		C11H18F3NO3		3	331	...	331	...	330.426	...	331	...	330.943	...	331	...
SPME7540		C7H15I		4	331	...	331	...	330.427	...	316.211	...	330.956	...	331	...
SPME6332	Undecane, 2-methyl-	C12H26	Alkane	2	331	...	331	...	330.44	...	331	...	325.956	...	331	...
SPME5927		C12H15FO2		4	331	...	331	...	330.468	...	329.413	...	330.818	...	331	...
SPME5094		C10H16		4	331	...	331	...	330.51	...	282.825	...	330.947	...	331	...
SPME8545		C14H24O		4	331	...	331	...	330.573	...	331	...	330.846	...	331	...
SPME1640		C16H14O6		4	331	...	331	...	330.589	...	312.087	...	273.674	...	331	...
SPME8499		C18H28O6		4	331	...	331	...	330.593	...	321.361	...	330.932	...	331	...
SPME934		C4H10		3	331	...	331	...	330.609	...	199.723	...	329.567	...	331	...
SPME6128		C12H26		4	331	...	331	...	330.74	...	331	...	330.858	...	331	...
SPME2041	Ethanone, 1-(2-furanyl)-	C6H6O2	Ketone	2	331	...	331	...	330.742	...	328.441	...	330.266	...	331	...
SPME5169	p-Cymenene	C10H12	Benzene	2	331	...	331	...	330.749	...	326.983	...	330.96	...	331	...
SPME1704		C8H16		3	331	...	331	...	330.756	...	331	...	317.343	...	331	...
SPME907		CH4N2O		3	331	...	331	...	330.759	...	324.591	...	328.457	...	331	...
SPME1615		C8H12O		3	331	...	331		330.761	...	290.445	...	330.974	...	331	...
SPME6406		CF4N2		3	331	...	331	...	330.766	...	330.844	...	330.121	...	331	...
SPME9977		C15H24		4	331	...	331	...	330.796	...	331	...	186.869	...	331	...
SPME8879		C14H30		3	331	...	331	...	330.806	...	330.005	...	325.472	...	331	...
SPME8769		C13H18O		4	331	...	331	...	330.873	...	331	...	330.929	...	331	...
SPME3610		C5H5NO		3	331	...	331	...	330.89	...	328.942	...	330.486	...	331	...
SPME2535		C12H15N		4	331	...	331	...	330.891	...	331	...	330.849	...	331	...
SPME3918		C10H18		4	331	...	331	...	330.892	...	331	...	330.958	...	331	...
SPME10223		C8H18		3	331	...	331	...	330.894	...	330.841	...	321.438	...	331	...
SPME2327		C8H10O		3	331	...	331	...	330.902	...	331	...	330.959	...	331	...
SPME2448	alpha-Pinene	C10H16	Monoterpene	1	331	...	331	...	330.903	...	222.615	...	330.918	...	331	...
SPME3517	3-Hexen-1-ol, acetate, (Z)-	C8H14O2	Ester	2	331	...	331	...	330.904	...	330.696	...	330.932	...	331	...
SPME3881		C15H19NO		3	331	...	331	...	330.907	...	331	...	330.831	...	331	...
SPME5971	3-Hydroxy-2,3-dihydromaltol	C6H8O4	Other	2	331	...	331	...	330.91	...	320.724	...	330.943	...	331	...
SPME2728	Hexanoic acid	C6H12O2	Acid	2	331	...	331	...	330.912	...	330.838	...	330.509	...	331	...
SPME3258	beta-Myrcene	C10H16	Monoterpene	2	331	...	331	...	330.922	...	237.197	...	330.972	...	331	...
SPME9807	beta-Selinene	C15H24	Sesquiterpene	2	331	...	331	...	330.925	...	311.842	...	330.137	...	331	...
SPME1148		C8H12O		3	331	...	331	...	330.927	...	331	...	330.945	...	331	...
SPME3741	3-Carene	C10H16	Monoterpene	2	331	...	331	...	330.929	...	8.86271	:::	330.916	...	331	...
SPME7054		C3H6O3		4	331	...	331	...	330.929	...	297.708	...	330.417	...	331	...
SPME6680	Cyclopropane, octyl-	C11H22	Cycloalkane	2	331	...	331	...	330.93	...	330.493	...	301.772	...	331	...
SPME9284	5,9-Undecadien-2-one, 6,10-dimethyl-, (E)-	C13H22O	Ketone	2	331	...	331	...	330.935	...	257.079	...	330.973	...	331	...
SPME9461		C15H24		3	331	...	331	...	330.95	...	318.257	...	330.939	...	331	...
SPME9589	Benzene, 1-(1,5-dimethyl-4-hexenyl)-4-methyl-	C15H22	Benzene	2	331	...	331	...	331	...	330.831	...	295.142	...	331	...
SPME3306		C6H8O2		4	331	...	331	...	331	...	330.827	...	330.66	...	331	...
SPME7509		C9H10O3		4	331	...	331	...	331	...	327.704	...	330.811	...	331	...
SPME5679		C4H9ClO		4	331	...	331	...	331	...	331	...	330.827	...	331	...
SPME3701	alpha-Phellandrene	C10H16	Monoterpene	2	331	...	331	...	331	...	174.982	..:	330.828	...	331	...
SPME403		C6H12O2S		3	331	...	331	...	331	...	331	...	330.912	...	331	...
SPME9686	alpha-Zingiberene	C15H24	Sesquiterpene	2	331	...	331	...	331	...	329.376	...	330.93	...	331	...
SPME8427	delta-Elemene	C15H24	Sesquiterpene	2	331	...	331	...	331	...	21.3703	:::	330.948	...	331	...
SPME9530	alpha-Humulene	C15H24	Sesquiterpene	2	331	...	331	...	331	...	252.67	...	330.954	...	331	...
